# Supplementary material for: Sampling and Pooling Methods for Capturing Herd Level Antibiotic Resistance in Swine Feces using qPCR and CFU Approaches
Source: PLoS One. 2015 Jun 26;10(6):e0131672. doi: 10.1371/journal.pone.0131672 (PMC4483237; doi:10.1371/journal.pone.0131672)
Supplement: S1 Dataset — (XLS) [file pone.0131672.s001.xls]

## Sheet: TET-A
gene	sample	CalcCopies			explaination for sample names
TET-A	1	NA			Danish	English
TET-A	1	NA			kontrol	control
TET-A	2	NA			oprens kontrol	extraction control
TET-A	2	40100000			sti	pen
TET-A	3	NA			alle dyr	all animals
TET-A	3	NA			lab	lab pool
TET-A	4	2.35			sok	shoe cover samples
TET-A	4	1.4			+	positive
TET-A	5	NA			%	negative
TET-A	5	NA
TET-A	6	NA
TET-A	6	1.93
TET-A	7	30.2
TET-A	7	44.8
TET-A	8	0.677
TET-A	8	0.513
TET-A	9	26200000
TET-A	9	0.489
TET-A	10	NA
TET-A	10	14200000
TET-A	11	NA
TET-A	11	329000
TET-A	12	NA
TET-A	12	78.8
TET-A	13	1.71
TET-A	13	0.928
TET-A	14	NA
TET-A	14	NA
TET-A	15	1.36
TET-A	15	1.64
TET-A	16	1.32
TET-A	16	NA
TET-A	17	NA
TET-A	17	NA
TET-A	18	18
TET-A	18	12.8
TET-A	19	NA
TET-A	19	NA
TET-A	20	NA
TET-A	20	3440000
TET-A	21	NA
TET-A	21	NA
TET-A	22	NA
TET-A	22	NA
TET-A	24	4.16
TET-A	24	2.92
TET-A	23	17.3
TET-A	23	11.2
TET-A	25	20.8
TET-A	25	44.3
TET-A	26	0.604
TET-A	26	1.42
TET-A	27	NA
TET-A	27	NA
TET-A	28	0.244
TET-A	28	60600000
TET-A	29	0.49
TET-A	29	1.57
TET-A	30	NA
TET-A	30	NA
TET-A	31	0.608
TET-A	31	0.683
TET-A	32	1510
TET-A	32	590
TET-A	33	15.3
TET-A	33	20
TET-A	34	7.33
TET-A	34	13.4
TET-A	PCR + kontrol	10500
TET-A	PCR + kontrol	9840
TET-A	PCR + kontrol	9680
TET-A	PCR % kontrol	NA
TET-A	35	311
TET-A	35	388
TET-A	36	42.1
TET-A	36	50.8
TET-A	37	NA
TET-A	37	NA
TET-A	38	2.52
TET-A	38	0.617
TET-A	39	NA
TET-A	39	NA
TET-A	40	0.441
TET-A	40	NA
TET-A	41	0.458
TET-A	41	3.87
TET-A	42	16.4
TET-A	42	29.7
TET-A	43	307
TET-A	43	301
TET-A	44	NA
TET-A	44	NA
TET-A	45	NA
TET-A	45	NA
TET-A	46	4.71
TET-A	46	3.99
TET-A	% oprens kontrol	NA
TET-A	% oprens kontrol	NA
TET-A	+ oprens kontrol	9600000
TET-A	+ oprens kontrol	NA
TET-A	47	10.1
TET-A	47	9.71
TET-A	48	86800000
TET-A	48	NA
TET-A	49	NA
TET-A	49	NA
TET-A	50	NA
TET-A	50	NA
TET-A	51	4.62
TET-A	51	2.5
TET-A	52	0.572
TET-A	52	NA
TET-A	53	13.7
TET-A	53	36.9
TET-A	54	49
TET-A	54	18.6
TET-A	55	857000
TET-A	55	NA
TET-A	56	NA
TET-A	56	1.47
TET-A	57	NA
TET-A	57	NA
TET-A	58	94.8
TET-A	58	58.6
TET-A	59	6650000
TET-A	59	0.59
TET-A	60	NA
TET-A	60	NA
TET-A	61	83.3
TET-A	61	351
TET-A	62	9730000
TET-A	62	NA
TET-A	63	NA
TET-A	63	0.197
TET-A	64	5.72
TET-A	64	1.2
TET-A	65	NA
TET-A	65	0.555
TET-A	66	911
TET-A	66	1050
TET-A	67	NA
TET-A	67	32200000
TET-A	68	13.4
TET-A	68	19.1
TET-A	69	NA
TET-A	69	1.04
TET-A	70	129
TET-A	70	129
TET-A	% oprens kontrol	NA
TET-A	% oprens kontrol	NA
TET-A	+ oprens kontrol	NA
TET-A	+ oprens kontrol	NA
TET-A	71	14
TET-A	71	25
TET-A	72	NA
TET-A	72	0.475
TET-A	73	NA
TET-A	73	NA
TET-A	74	56
TET-A	74	59.4
TET-A	75	0.495
TET-A	75	NA
TET-A	76	5.11
TET-A	76	7.97
TET-A	77	5.98
TET-A	77	12.1
TET-A	78	2240
TET-A	78	1970
TET-A	79	7.75
TET-A	79	9.85
TET-A	80	1.44
TET-A	80	NA
TET-A	81	145
TET-A	81	145
TET-A	82	32.2
TET-A	82	27.6
TET-A	83	952
TET-A	83	2310
TET-A	84	46.7
TET-A	84	37.8
TET-A	Sti 1	23.1
TET-A	Sti 1	33.2
TET-A	Sti 2	76.1
TET-A	Sti 2	225
TET-A	Sti 3	6.23
TET-A	Sti 3	9.38
TET-A	Sti 4	44.5
TET-A	Sti 4	36.4
TET-A	Sti 1-4	6.19
TET-A	Sti 1-4	16
TET-A	Alle dyr	2.61
TET-A	Alle dyr	9.16
TET-A	Lab 1-22	3.85
TET-A	Lab 1-22	14.9
TET-A	Lab 23-42	10.9
TET-A	Lab 23-42	21.6
TET-A	Lab 43-64	5.88
TET-A	Lab 43-64	6.49
TET-A	Lab 65-84	8.68
TET-A	Lab 65-84	12.7
TET-A	% oprens kontrol	NA
TET-A	% oprens kontrol	NA
TET-A	+ oprens kontrol	NA
TET-A	+ oprens kontrol	NA
TET-A	Sok 1	31.8
TET-A	Sok 1	19.2
TET-A	+PCR kontrol	7850
TET-A	+PCR kontrol	12100
TET-A	+PCR kontrol	10500
TET-A	% PCR kontrol	NA
TET-A	PCR + kontrol	11100
TET-A	PCR + kontrol	9850
TET-A	PCR + kontrol	9190
TET-A	PCR % kontrol	NA
TET-A	Sok 2	19.7
TET-A	Sok 2	51
TET-A	Sok 3	120
TET-A	Sok 3	87.1
TET-A	Sok 4	116
TET-A	Sok 4	55.7
TET-A	Sok 1-4	70.3
TET-A	Sok 1-4	129

## Sheet: TET-B
gene	sample	CalcCopies			explaination for sample names
TET-B	1	NA			Danish	English
TET-B	1	NA			kontrol	control
TET-B	2	NA			oprens kontrol	extraction control
TET-B	2	NA			sti	pen
TET-B	3	NA			alle dyr	all animals
TET-B	3	NA			lab	lab pool
TET-B	4	127			sok	shoe cover samples
TET-B	4	96.4			+	positive
TET-B	5	NA			%	negative
TET-B	5	NA
TET-B	6	NA
TET-B	6	NA
TET-B	7	NA
TET-B	7	NA
TET-B	8	NA
TET-B	8	NA
TET-B	9	NA
TET-B	9	NA
TET-B	10	17.9
TET-B	10	12.3
TET-B	11	NA
TET-B	11	NA
TET-B	12	NA
TET-B	12	NA
TET-B	13	NA
TET-B	13	NA
TET-B	14	NA
TET-B	14	NA
TET-B	15	NA
TET-B	15	NA
TET-B	16	NA
TET-B	16	NA
TET-B	17	NA
TET-B	17	NA
TET-B	18	NA
TET-B	18	NA
TET-B	19	NA
TET-B	19	NA
TET-B	20	NA
TET-B	20	NA
TET-B	21	NA
TET-B	21	NA
TET-B	22	3.63
TET-B	22	5.1
TET-B	23	32.5
TET-B	23	21.7
TET-B	24	NA
TET-B	24	NA
TET-B	25	NA
TET-B	25	NA
TET-B	26	NA
TET-B	26	NA
TET-B	27	NA
TET-B	27	NA
TET-B	28	NA
TET-B	28	NA
TET-B	29	NA
TET-B	29	NA
TET-B	30	NA
TET-B	30	NA
TET-B	31	NA
TET-B	31	NA
TET-B	32	NA
TET-B	32	NA
TET-B	33	NA
TET-B	33	NA
TET-B	34	NA
TET-B	34	NA
TET-B	PCR + kontrol	10200
TET-B	PCR + kontrol	9400
TET-B	PCR + kontrol	10400
TET-B	PCR %-kontrol	NA
TET-B	35	NA
TET-B	35	NA
TET-B	36	NA
TET-B	36	NA
TET-B	37	13.8
TET-B	37	9.02
TET-B	38	NA
TET-B	38	NA
TET-B	39	NA
TET-B	39	NA
TET-B	40	NA
TET-B	40	NA
TET-B	41	NA
TET-B	41	NA
TET-B	42	NA
TET-B	42	NA
TET-B	43	NA
TET-B	43	NA
TET-B	44	2.1
TET-B	44	NA
TET-B	45	NA
TET-B	45	NA
TET-B	46	5.12
TET-B	46	17.4
TET-B	47	NA
TET-B	47	NA
TET-B	48	4.49
TET-B	48	8.29
TET-B	49	NA
TET-B	49	NA
TET-B	50	NA
TET-B	50	NA
TET-B	51	NA
TET-B	51	NA
TET-B	52	NA
TET-B	52	NA
TET-B	53	12.6
TET-B	53	20
TET-B	54	NA
TET-B	54	NA
TET-B	55	NA
TET-B	55	NA
TET-B	56	45.3
TET-B	56	59.3
TET-B	57	NA
TET-B	57	NA
TET-B	58	NA
TET-B	58	NA
TET-B	59	NA
TET-B	59	NA
TET-B	60	NA
TET-B	60	NA
TET-B	61	NA
TET-B	61	NA
TET-B	62	NA
TET-B	62	NA
TET-B	63	5.71
TET-B	63	NA
TET-B	64	NA
TET-B	64	NA
TET-B	65	NA
TET-B	65	NA
TET-B	66	4.18
TET-B	66	4.32
TET-B	67	NA
TET-B	67	NA
TET-B	68	NA
TET-B	68	NA
TET-B	PCR + kontrol	10900
TET-B	PCR + kontrol	9460
TET-B	PCR + kontrol	9730
TET-B	PCR %-kontrol	NA
TET-B	69	NA
TET-B	69	NA
TET-B	70	6.38
TET-B	70	12.8
TET-B	71	6.75
TET-B	71	NA
TET-B	72	NA
TET-B	72	NA
TET-B	73	NA
TET-B	73	NA
TET-B	74	8.04
TET-B	74	NA
TET-B	75	21.8
TET-B	75	13.8
TET-B	76	2.88
TET-B	76	7.27
TET-B	77	95.9
TET-B	77	122
TET-B	78	3.66
TET-B	78	NA
TET-B	79	NA
TET-B	79	NA
TET-B	80	NA
TET-B	80	NA
TET-B	81	NA
TET-B	81	NA
TET-B	82	17.3
TET-B	82	9.1
TET-B	83	NA
TET-B	83	4.82
TET-B	84	NA
TET-B	84	5.36
TET-B	Sti 1	10
TET-B	Sti 1	6.42
TET-B	Sti 2	NA
TET-B	Sti 2	NA
TET-B	Sti 3	38.8
TET-B	Sti 3	33.2
TET-B	Sti 4	695
TET-B	Sti 4	648
TET-B	Sti 1-4	153
TET-B	Sti 1-4	189
TET-B	Alle dyr	NA
TET-B	Alle dyr	NA
TET-B	Lab 1-22	NA
TET-B	Lab 1-22	NA
TET-B	Lab 23-42	NA
TET-B	Lab 23-42	NA
TET-B	Lab 43-64	NA
TET-B	Lab 43-64	3.45
TET-B	Lab 65-84	NA
TET-B	Lab 65-84	NA
TET-B	Sok 1	91.6
TET-B	Sok 1	88.3
TET-B	Sok 2	129
TET-B	Sok 2	146
TET-B	Sok 3	65.9
TET-B	Sok 3	67.2
TET-B	Sok 4	158
TET-B	Sok 4	105
TET-B	Sok 1-4	490
TET-B	Sok 1-4	382
TET-B	PCR + kontrol	11500
TET-B	PCR + kontrol	9860
TET-B	PCR + kontrol	8850
TET-B	PCR %-kontrol	NA
TET-B	PCR %-kontrol	NA
TET-B	PCR %-kontrol	NA

## Sheet: TET-C
gene	sample	CalcCopies			explaination for sample names
TET-C	1	7070			Danish	English
TET-C	1	7250			kontrol	control
TET-C	2	34			oprens kontrol	extraction control
TET-C	2	45.4			sti	pen
TET-C	3	1790			alle dyr	all animals
TET-C	3	1180			lab	lab pool
TET-C	4	3.1			sok	shoe cover samples
TET-C	4	NA			+	positive
TET-C	5	72.9			%	negative
TET-C	5	75.2
TET-C	6	413
TET-C	6	257
TET-C	7	2.57
TET-C	7	6.94
TET-C	8	2.15
TET-C	8	NA
TET-C	9	789
TET-C	9	1050
TET-C	10	539
TET-C	10	343
TET-C	11	NA
TET-C	11	NA
TET-C	12	47
TET-C	12	34.8
TET-C	13	1010
TET-C	13	1420
TET-C	14	10.3
TET-C	14	7.04
TET-C	15	113
TET-C	15	100
TET-C	16	1.76
TET-C	16	NA
TET-C	17	404
TET-C	17	473
TET-C	18	215
TET-C	18	251
TET-C	19	2.45
TET-C	19	1.26
TET-C	20	159
TET-C	20	173
TET-C	21	84.4
TET-C	21	87.6
TET-C	22	15.7
TET-C	22	8.11
TET-C	23	52
TET-C	23	50.4
TET-C	24	306
TET-C	24	348
TET-C	25	48.8
TET-C	25	48.8
TET-C	26	2930
TET-C	26	4020
TET-C	27	1.23
TET-C	27	11.3
TET-C	28	1510
TET-C	28	1380
TET-C	29	901
TET-C	29	1620
TET-C	30	58
TET-C	30	43.6
TET-C	31	126
TET-C	31	160
TET-C	32	552
TET-C	32	463
TET-C	33	282
TET-C	33	203
TET-C	34	172
TET-C	34	109
TET-C	PCR + kontrol	927
TET-C	PCR + kontrol	1060
TET-C	PCR + kontrol	1020
TET-C	PCR %-kontrol	NA
TET-C	35	100
TET-C	35	118
TET-C	36	239
TET-C	36	229
TET-C	37	6.1
TET-C	37	9.07
TET-C	38	NA
TET-C	38	NA
TET-C	39	123
TET-C	39	87.9
TET-C	40	259
TET-C	40	288
TET-C	41	226
TET-C	41	260
TET-C	42	960
TET-C	42	812
TET-C	43	808
TET-C	43	965
TET-C	44	3870
TET-C	44	3350
TET-C	45	1540
TET-C	45	2030
TET-C	46	430
TET-C	46	332
TET-C	47	46.8
TET-C	47	61.2
TET-C	48	984
TET-C	48	1760
TET-C	49	1060
TET-C	49	659
TET-C	50	16.5
TET-C	50	33.3
TET-C	51	389
TET-C	51	390
TET-C	52	15.3
TET-C	52	9.08
TET-C	53	1900
TET-C	53	2160
TET-C	54	2400
TET-C	54	2370
TET-C	55	2.74
TET-C	55	2.93
TET-C	56	1120
TET-C	56	704
TET-C	57	482
TET-C	57	632
TET-C	58	1040
TET-C	58	1080
TET-C	59	431
TET-C	59	481
TET-C	60	2900
TET-C	60	3210
TET-C	61	7.86
TET-C	61	9.67
TET-C	62	3250
TET-C	62	2920
TET-C	63	5530
TET-C	63	8210
TET-C	64	945
TET-C	64	1050
TET-C	65	4070
TET-C	65	3990
TET-C	66	360
TET-C	66	381
TET-C	67	1.31
TET-C	67	2.46
TET-C	68	469
TET-C	68	474
TET-C	PCR + kontrol	1050
TET-C	PCR + kontrol	1080
TET-C	PCR + kontrol	878
TET-C	PCR %-kontrol	NA
TET-C	69	427
TET-C	69	444
TET-C	70	3850
TET-C	70	2320
TET-C	71	498
TET-C	71	333
TET-C	72	913
TET-C	72	548
TET-C	73	867
TET-C	73	800
TET-C	74	57.4
TET-C	74	61.6
TET-C	75	841
TET-C	75	482
TET-C	76	97.8
TET-C	76	65.5
TET-C	77	4690
TET-C	77	4190
TET-C	78	57
TET-C	78	34.2
TET-C	79	18.6
TET-C	79	17.5
TET-C	80	252
TET-C	80	276
TET-C	81	6.86
TET-C	81	5.3
TET-C	82	20200
TET-C	82	12000
TET-C	83	526
TET-C	83	419
TET-C	84	2.57
TET-C	84	4.99
TET-C	Sti 1	1060
TET-C	Sti 1	1160
TET-C	Sti 2	790
TET-C	Sti 2	462
TET-C	Sti 3	2000
TET-C	Sti 3	2810
TET-C	Sti 4	2000
TET-C	Sti 4	1660
TET-C	Sti 1-4	942
TET-C	Sti 1-4	999
TET-C	Alle dyr	666
TET-C	Alle dyr	458
TET-C	Lab 1-22	843
TET-C	Lab 1-22	573
TET-C	Lab 23-42	276
TET-C	Lab 23-42	265
TET-C	Lab 43-64	681
TET-C	Lab 43-64	877
TET-C	Lab 65-84	551
TET-C	Lab 65-84	525
TET-C	Sok 1	450
TET-C	Sok 1	594
TET-C	Sok 2	519
TET-C	Sok 2	579
TET-C	Sok 3	163
TET-C	Sok 3	90.7
TET-C	Sok 4	216
TET-C	Sok 4	159
TET-C	Sok 1-4	702
TET-C	Sok 1-4	759
TET-C	PCR + kontrol	1150
TET-C	PCR + kontrol	1160
TET-C	PCR + kontrol	749
TET-C	PCR %-kontrol	NA
TET-C	PCR %-kontrol	NA
TET-C	PCR %-kontrol	NA

## Sheet: TET-M
gene	sample	CalcCopies			explaination for sample names
TET-M	1	425			Danish	English
TET-M	1	416			kontrol	control
TET-M	2	78.9			oprens kontrol	extraction control
TET-M	2	69.2			sti	pen
TET-M	3	1220			alle dyr	all animals
TET-M	3	1110			lab	lab pool
TET-M	4	95.7			sok	shoe cover samples
TET-M	4	129			+	positive
TET-M	5	173			%	negative
TET-M	5	308
TET-M	6	91.6
TET-M	6	93.2
TET-M	7	686
TET-M	7	945
TET-M	8	73.3
TET-M	8	91.6
TET-M	9	314
TET-M	9	514
TET-M	10	221
TET-M	10	225
TET-M	11	64.4
TET-M	11	140
TET-M	12	499
TET-M	12	663
TET-M	13	214
TET-M	13	220
TET-M	14	454
TET-M	14	238
TET-M	15	696
TET-M	15	526
TET-M	16	147
TET-M	16	332
TET-M	17	369
TET-M	17	212
TET-M	18	194
TET-M	18	189
TET-M	19	394
TET-M	19	270
TET-M	20	2840
TET-M	20	2300
TET-M	21	840
TET-M	21	941
TET-M	22	4.52
TET-M	22	6.96
TET-M	23	529
TET-M	23	670
TET-M	24	157
TET-M	24	272
TET-M	25	158
TET-M	25	153
TET-M	26	80.3
TET-M	26	137
TET-M	27	250
TET-M	27	173
TET-M	28	120
TET-M	28	46.1
TET-M	29	180
TET-M	29	905
TET-M	30	52.1
TET-M	30	98.1
TET-M	31	281
TET-M	31	295
TET-M	32	178
TET-M	32	158
TET-M	33	272
TET-M	33	500
TET-M	34	1070
TET-M	34	1400
TET-M	PCR + kontrol	7910
TET-M	PCR + kontrol	10500
TET-M	PCR + kontrol	12000
TET-M	PCR %-kontrol	0.259
TET-M	35	792
TET-M	35	1160
TET-M	36	198
TET-M	36	197
TET-M	37	376
TET-M	37	482
TET-M	38	617
TET-M	38	526
TET-M	39	245
TET-M	39	168
TET-M	40	263
TET-M	40	269
TET-M	41	248
TET-M	41	194
TET-M	42	319
TET-M	42	224
TET-M	43	593
TET-M	43	492
TET-M	44	112
TET-M	44	135
TET-M	45	127
TET-M	45	101
TET-M	46	1030
TET-M	46	1310
TET-M	47	796
TET-M	47	1090
TET-M	48	169
TET-M	48	151
TET-M	49	68.6
TET-M	49	111
TET-M	50	8.22
TET-M	50	14
TET-M	51	836
TET-M	51	609
TET-M	52	41.4
TET-M	52	56.6
TET-M	53	785
TET-M	53	1330
TET-M	54	398
TET-M	54	357
TET-M	55	230
TET-M	55	255
TET-M	56	12.8
TET-M	56	68
TET-M	57	132
TET-M	57	195
TET-M	58	427
TET-M	58	397
TET-M	59	349
TET-M	59	263
TET-M	60	89
TET-M	60	95.3
TET-M	61	951
TET-M	61	556
TET-M	62	32.8
TET-M	62	38.6
TET-M	63	110
TET-M	63	72.6
TET-M	64	562
TET-M	64	682
TET-M	65	321
TET-M	65	244
TET-M	66	346
TET-M	66	507
TET-M	67	29.4
TET-M	67	23.5
TET-M	68	61.7
TET-M	68	95.7
TET-M	PCR + kontrol	9880
TET-M	PCR + kontrol	11600
TET-M	PCR + kontrol	8740
TET-M	PCR %-kontrol	NA
TET-M	69	733
TET-M	69	501
TET-M	70	510
TET-M	70	426
TET-M	71	84.7
TET-M	71	179
TET-M	72	99.3
TET-M	72	157
TET-M	73	47.9
TET-M	73	62.2
TET-M	74	1150
TET-M	74	1050
TET-M	75	238
TET-M	75	181
TET-M	76	768
TET-M	76	1210
TET-M	77	229
TET-M	77	136
TET-M	78	705
TET-M	78	510
TET-M	79	133
TET-M	79	76.7
TET-M	80	57.8
TET-M	80	74.3
TET-M	81	260
TET-M	81	160
TET-M	82	662
TET-M	82	609
TET-M	83	426
TET-M	83	517
TET-M	84	30.1
TET-M	84	277
TET-M	Sti 1	1080
TET-M	Sti 1	669
TET-M	Sti 2	247
TET-M	Sti 2	238
TET-M	Sti 3	1270
TET-M	Sti 3	1500
TET-M	Sti 4	9200
TET-M	Sti 4	10000
TET-M	Sti 1-4	755
TET-M	Sti 1-4	449
TET-M	Alle dyr	60.2
TET-M	Alle dyr	58.2
TET-M	Lab 1-22	110
TET-M	Lab 1-22	187
TET-M	Lab 23-42	95.1
TET-M	Lab 23-42	129
TET-M	Lab 43-64	124
TET-M	Lab 43-64	128
TET-M	Lab 65-84	73.8
TET-M	Lab 65-84	87.3
TET-M	Sok 1	1770
TET-M	Sok 1	1930
TET-M	Sok 2	1570
TET-M	Sok 2	985
TET-M	Sok 3	637
TET-M	Sok 3	579
TET-M	Sok 4	355
TET-M	Sok 4	574
TET-M	Sok 1-4	2660
TET-M	Sok 1-4	2190
TET-M	PCR + kontrol	5420
TET-M	PCR + kontrol	13000
TET-M	PCR + kontrol	14200
TET-M	PCR %-kontrol	NA
TET-M	PCR %-kontrol	NA
TET-M	PCR %-kontrol	NA

## Sheet: TET-O
gene	sample	CalcCopies			explaination for sample names
TET-O	1	269000			Danish	English
TET-O	1	472000			kontrol	control
TET-O	2	146000			oprens kontrol	extraction control
TET-O	2	167000			sti	pen
TET-O	3	57000			alle dyr	all animals
TET-O	3	74700			lab	lab pool
TET-O	4	29600			sok	shoe cover samples
TET-O	4	19700			+	positive
TET-O	5	39800			%	negative
TET-O	5	33400
TET-O	6	26700
TET-O	6	27000
TET-O	7	170000
TET-O	7	142000
TET-O	8	453000
TET-O	8	436000
TET-O	9	10200
TET-O	9	43000
TET-O	10	154000
TET-O	10	113000
TET-O	11	52200
TET-O	11	67000
TET-O	12	34300
TET-O	12	36900
TET-O	13	43300
TET-O	13	61600
TET-O	14	39400
TET-O	14	30200
TET-O	15	25000
TET-O	15	20400
TET-O	16	63200
TET-O	16	26700
TET-O	17	54200
TET-O	17	71600
TET-O	18	32300
TET-O	18	38700
TET-O	19	38900
TET-O	19	49800
TET-O	20	221000
TET-O	20	234000
TET-O	21	56800
TET-O	21	34900
TET-O	22	23400
TET-O	22	21600
TET-O	23	1130000
TET-O	23	1140000
TET-O	24	399000
TET-O	24	290000
TET-O	25	313000
TET-O	25	445000
TET-O	26	133000
TET-O	26	116000
TET-O	27	130000
TET-O	27	172000
TET-O	28	539000
TET-O	28	387000
TET-O	29	235000
TET-O	29	203000
TET-O	30	272000
TET-O	30	205000
TET-O	31	206000
TET-O	31	229000
TET-O	32	119000
TET-O	32	130000
TET-O	33	479000
TET-O	33	438000
TET-O	34	794000
TET-O	34	1030000
TET-O	PCR + kontrol	99700
TET-O	PCR + kontrol	89700
TET-O	PCR + kontrol	112000
TET-O	PCR % kontrol	NA
TET-O	35	787000
TET-O	35	574000
TET-O	36	75200
TET-O	36	75000
TET-O	37	135000
TET-O	37	169000
TET-O	38	216000
TET-O	38	332000
TET-O	39	151000
TET-O	39	150000
TET-O	40	227000
TET-O	40	237000
TET-O	41	362000
TET-O	41	191000
TET-O	42	312000
TET-O	42	308000
TET-O	43	890000
TET-O	43	1130000
TET-O	44	118000
TET-O	44	42300
TET-O	45	94000
TET-O	45	124000
TET-O	46	531000
TET-O	46	499000
TET-O	47	713000
TET-O	47	1810000
TET-O	48	100000
TET-O	48	62900
TET-O	49	58900
TET-O	49	79700
TET-O	50	31500
TET-O	50	36600
TET-O	51	452000
TET-O	51	375000
TET-O	52	186000
TET-O	52	181000
TET-O	53	251000
TET-O	53	147000
TET-O	54	556000
TET-O	54	273000
TET-O	55	110000
TET-O	55	115000
TET-O	56	366000
TET-O	56	315000
TET-O	57	162000
TET-O	57	181000
TET-O	58	153000
TET-O	58	142000
TET-O	59	54800
TET-O	59	36900
TET-O	60	431000
TET-O	60	555000
TET-O	61	99500
TET-O	61	107000
TET-O	62	70400
TET-O	62	134000
TET-O	63	272000
TET-O	63	601000
TET-O	64	161000
TET-O	64	127000
TET-O	65	432000
TET-O	65	811000
TET-O	66	977000
TET-O	66	706000
TET-O	67	72600
TET-O	67	27700
TET-O	68	63800
TET-O	68	56700
TET-O	PCR + kontrol	86700
TET-O	PCR + kontrol	133000
TET-O	PCR + kontrol	86600
TET-O	PCR %-kontrol	NA
TET-O	69	139000
TET-O	69	64400
TET-O	70	60900
TET-O	70	53800
TET-O	71	214000
TET-O	71	247000
TET-O	72	70400
TET-O	72	17700
TET-O	73	250000
TET-O	73	413000
TET-O	74	358000
TET-O	74	673000
TET-O	75	8470
TET-O	75	25500
TET-O	76	672000
TET-O	76	408000
TET-O	77	186000
TET-O	77	227000
TET-O	78	604000
TET-O	78	664000
TET-O	79	424000
TET-O	79	421000
TET-O	80	566000
TET-O	80	589000
TET-O	81	464000
TET-O	81	524000
TET-O	82	176000
TET-O	82	70100
TET-O	83	1410000
TET-O	83	1600000
TET-O	84	716000
TET-O	84	413000
TET-O	Sti 1	87300
TET-O	Sti 1	78900
TET-O	Sti 2	151000
TET-O	Sti 2	236000
TET-O	Sti 3	269000
TET-O	Sti 3	311000
TET-O	Sti 4	141000
TET-O	Sti 4	203000
TET-O	Sti 1-4	78500
TET-O	Sti 1-4	89300
TET-O	Alle dyr	50200
TET-O	Alle dyr	40400
TET-O	Lab 1-22	156000
TET-O	Lab 1-22	341000
TET-O	Lab 23-42	229000
TET-O	Lab 23-42	228000
TET-O	Lab 43-64	289000
TET-O	Lab 43-64	272000
TET-O	Lab 65-84	74600
TET-O	Lab 65-84	95500
TET-O	Sok 1	5230
TET-O	Sok 1	3020
TET-O	Sok 2	2410
TET-O	Sok 2	2570
TET-O	Sok 3	1030
TET-O	Sok 3	685
TET-O	Sok 4	661
TET-O	Sok 4	1340
TET-O	Sok 1-4	4530
TET-O	Sok 1-4	4540
TET-O	PCR + kontrol	81800
TET-O	PCR + kontrol	131000
TET-O	PCR + kontrol	93500
TET-O	PCR %-kontrol	NA
TET-O	PCR %-kontrol	NA
TET-O	PCR %-kontrol	NA

## Sheet: TET-W
gene	sample	CalcCopies			explaination for sample names
TET-W	1	280000			Danish	English
TET-W	1	341000			kontrol	control
TET-W	2	96200			oprens kontrol	extraction control
TET-W	2	91500			sti	pen
TET-W	3	117000			alle dyr	all animals
TET-W	3	130000			lab	lab pool
TET-W	4	136000			sok	shoe cover samples
TET-W	4	198000			+	positive
TET-W	5	69100			%	negative
TET-W	5	176000
TET-W	6	156000
TET-W	6	210000
TET-W	7	450000
TET-W	7	383000
TET-W	8	238000
TET-W	8	210000
TET-W	9	44900
TET-W	9	65300
TET-W	10	82500
TET-W	10	58600
TET-W	11	68300
TET-W	11	72700
TET-W	12	119000
TET-W	12	147000
TET-W	13	115000
TET-W	13	88700
TET-W	14	101000
TET-W	14	157000
TET-W	15	58400
TET-W	15	62600
TET-W	16	77200
TET-W	16	74200
TET-W	17	250000
TET-W	17	248000
TET-W	18	114000
TET-W	18	121000
TET-W	19	62700
TET-W	19	88300
TET-W	20	518000
TET-W	20	385000
TET-W	21	149000
TET-W	21	187000
TET-W	22	68800
TET-W	22	94100
TET-W	23	821000
TET-W	23	817000
TET-W	24	388000
TET-W	24	424000
TET-W	25	247000
TET-W	25	284000
TET-W	26	266000
TET-W	26	259000
TET-W	27	137000
TET-W	27	136000
TET-W	28	457000
TET-W	28	386000
TET-W	29	204000
TET-W	29	232000
TET-W	30	534000
TET-W	30	379000
TET-W	31	255000
TET-W	31	272000
TET-W	32	265000
TET-W	32	178000
TET-W	33	398000
TET-W	33	453000
TET-W	34	726000
TET-W	34	647000
TET-W	PCR + kontrol	10400
TET-W	PCR + kontrol	10200
TET-W	PCR + kontrol	9440
TET-W	PCR %-kontrol	NA
TET-W	35	625000
TET-W	35	867000
TET-W	36	202000
TET-W	36	133000
TET-W	37	63000
TET-W	37	100000
TET-W	38	384000
TET-W	38	271000
TET-W	39	143000
TET-W	39	179000
TET-W	40	177000
TET-W	40	211000
TET-W	41	246000
TET-W	41	270000
TET-W	42	142000
TET-W	42	158000
TET-W	43	1520000
TET-W	43	1340000
TET-W	44	110000
TET-W	44	114000
TET-W	45	129000
TET-W	45	134000
TET-W	46	311000
TET-W	46	279000
TET-W	47	394000
TET-W	47	642000
TET-W	48	146000
TET-W	48	134000
TET-W	49	75500
TET-W	49	75700
TET-W	50	14800
TET-W	50	35000
TET-W	51	412000
TET-W	51	390000
TET-W	52	154000
TET-W	52	165000
TET-W	53	287000
TET-W	53	335000
TET-W	54	330000
TET-W	54	496000
TET-W	55	111000
TET-W	55	115000
TET-W	56	158000
TET-W	56	105000
TET-W	57	198000
TET-W	57	236000
TET-W	58	290000
TET-W	58	396000
TET-W	59	426000
TET-W	59	765000
TET-W	60	76700
TET-W	60	64100
TET-W	61	411000
TET-W	61	565000
TET-W	62	141000
TET-W	62	152000
TET-W	63	126000
TET-W	63	140000
TET-W	64	375000
TET-W	64	354000
TET-W	65	311000
TET-W	65	311000
TET-W	66	519000
TET-W	66	414000
TET-W	67	140000
TET-W	67	219000
TET-W	68	230000
TET-W	68	236000
TET-W	PCR + kontrol	10600
TET-W	PCR + kontrol	9290
TET-W	PCR + kontrol	10200
TET-W	PCR %-kontrol	NA
TET-W	69	207000
TET-W	69	237000
TET-W	70	109000
TET-W	70	125000
TET-W	71	321000
TET-W	71	397000
TET-W	72	110000
TET-W	72	116000
TET-W	73	171000
TET-W	73	191000
TET-W	74	440000
TET-W	74	361000
TET-W	75	53600
TET-W	75	51100
TET-W	76	425000
TET-W	76	397000
TET-W	77	177000
TET-W	77	185000
TET-W	78	738000
TET-W	78	752000
TET-W	79	197000
TET-W	79	218000
TET-W	80	254000
TET-W	80	304000
TET-W	81	231000
TET-W	81	233000
TET-W	82	359000
TET-W	82	327000
TET-W	83	351000
TET-W	83	474000
TET-W	84	372000
TET-W	84	312000
TET-W	Sti 1	62700
TET-W	Sti 1	114000
TET-W	Sti 2	221000
TET-W	Sti 2	262000
TET-W	Sti 3	138000
TET-W	Sti 3	196000
TET-W	Sti 4	265000
TET-W	Sti 4	271000
TET-W	Sti 1-4	91300
TET-W	Sti 1-4	60000
TET-W	Alle dyr	56600
TET-W	Alle dyr	36500
TET-W	Lab 1-22	93700
TET-W	Lab 1-22	103000
TET-W	Lab 23-42	119000
TET-W	Lab 23-42	94800
TET-W	Lab 43-64	90400
TET-W	Lab 43-64	138000
TET-W	Lab 65-84	119000
TET-W	Lab 65-84	114000
TET-W	Sok 1	9930
TET-W	Sok 1	11100
TET-W	Sok 2	10200
TET-W	Sok 2	9970
TET-W	Sok 3	5960
TET-W	Sok 3	4020
TET-W	Sok 4	5940
TET-W	Sok 4	7260
TET-W	Sok 1-4	22300
TET-W	Sok 1-4	27900
TET-W	PCR + kontrol	9300
TET-W	PCR + kontrol	10000
TET-W	PCR + kontrol	10800
TET-W	PCR %-kontrol	NA
TET-W	PCR %-kontrol	NA
TET-W	PCR %-kontrol	NA

## Sheet: ermB
gene	sample	CalcCopies			explaination for sample names
ERMB	1	27000			Danish	English
ERMB	1	12600			kontrol	control
ERMB	2	19100			oprens kontrol	extraction control
ERMB	2	20500			sti	pen
ERMB	3	7760			alle dyr	all animals
ERMB	3	7930			lab	lab pool
ERMB	4	12300			sok	shoe cover samples
ERMB	4	12000			+	positive
ERMB	5	6410			%	negative
ERMB	5	6260
ERMB	6	7270
ERMB	6	6230
ERMB	7	26900
ERMB	7	26100
ERMB	8	19500
ERMB	8	13800
ERMB	9	3340
ERMB	9	4140
ERMB	10	4450
ERMB	10	5370
ERMB	11	4630
ERMB	11	5870
ERMB	12	18200
ERMB	12	23900
ERMB	13	9240
ERMB	13	8410
ERMB	14	18900
ERMB	14	13800
ERMB	15	3670
ERMB	15	5250
ERMB	16	8230
ERMB	16	8640
ERMB	17	17200
ERMB	17	20200
ERMB	18	26400
ERMB	18	33200
ERMB	19	7060
ERMB	19	7620
ERMB	20	45600
ERMB	20	56200
ERMB	21	12800
ERMB	21	12400
ERMB	22	6430
ERMB	22	4820
ERMB	23	76600
ERMB	23	78700
ERMB	24	10800
ERMB	24	10100
ERMB	25	11900
ERMB	25	11800
ERMB	26	15800
ERMB	26	21000
ERMB	27	9440
ERMB	27	12800
ERMB	28	28600
ERMB	28	38000
ERMB	29	22500
ERMB	29	12300
ERMB	30	23200
ERMB	30	20300
ERMB	31	13100
ERMB	31	25300
ERMB	32	11800
ERMB	32	15500
ERMB	33	23600
ERMB	33	22900
ERMB	34	30200
ERMB	34	43300
ERMB	PCR + kontrol	9220
ERMB	PCR + kontrol	10800
ERMB	PCR + kontrol	10100
ERMB	PCR % kontrol	NA
ERMB	35	30100
ERMB	35	37000
ERMB	36	16800
ERMB	36	17100
ERMB	37	10200
ERMB	37	9900
ERMB	38	32600
ERMB	38	52700
ERMB	39	16400
ERMB	39	10100
ERMB	40	16300
ERMB	40	16800
ERMB	41	15900
ERMB	41	16500
ERMB	42	14900
ERMB	42	9070
ERMB	43	42100
ERMB	43	88500
ERMB	44	11500
ERMB	44	23700
ERMB	45	13100
ERMB	45	22400
ERMB	46	48400
ERMB	46	38700
ERMB	47	27200
ERMB	47	34000
ERMB	48	26600
ERMB	48	26700
ERMB	49	11000
ERMB	49	13700
ERMB	50	16700
ERMB	50	13800
ERMB	51	21500
ERMB	51	28900
ERMB	52	16400
ERMB	52	13200
ERMB	53	29000
ERMB	53	21400
ERMB	54	46700
ERMB	54	44100
ERMB	55	7730
ERMB	55	8320
ERMB	56	23500
ERMB	56	24200
ERMB	57	14900
ERMB	57	16800
ERMB	58	56400
ERMB	58	65600
ERMB	59	54000
ERMB	59	60700
ERMB	60	7960
ERMB	60	7200
ERMB	61	24900
ERMB	61	28000
ERMB	62	8620
ERMB	62	10200
ERMB	63	40100
ERMB	63	44800
ERMB	64	21300
ERMB	64	11400
ERMB	65	25800
ERMB	65	22600
ERMB	66	27200
ERMB	66	23700
ERMB	67	9170
ERMB	67	12600
ERMB	68	14900
ERMB	68	13100
ERMB	PCR + kontrol	10800
ERMB	PCR + kontrol	8300
ERMB	PCR + kontrol	11200
ERMB	PCR %-kontrol	NA
ERMB	69	71600
ERMB	69	62500
ERMB	70	10200
ERMB	70	10600
ERMB	71	14400
ERMB	71	9290
ERMB	72	5310
ERMB	72	8890
ERMB	73	25800
ERMB	73	27700
ERMB	74	39000
ERMB	74	29700
ERMB	75	5370
ERMB	75	5600
ERMB	76	50400
ERMB	76	50500
ERMB	77	11200
ERMB	77	11700
ERMB	78	52700
ERMB	78	57200
ERMB	79	14800
ERMB	79	21800
ERMB	80	11000
ERMB	80	11500
ERMB	81	17400
ERMB	81	21000
ERMB	82	27800
ERMB	82	21100
ERMB	83	42000
ERMB	83	40000
ERMB	84	29000
ERMB	84	32100
ERMB	Sti 1	11300
ERMB	Sti 1	9310
ERMB	Sti 2	16500
ERMB	Sti 2	17000
ERMB	Sti 3	22700
ERMB	Sti 3	23900
ERMB	Sti 4	22400
ERMB	Sti 4	23800
ERMB	Sti 1-4	6670
ERMB	Sti 1-4	7120
ERMB	Lab 1-22	9350
ERMB	Lab 1-22	6980
ERMB	Lab 23-42	9040
ERMB	Lab 23-42	8960
ERMB	Lab 43-64	7950
ERMB	Lab 43-64	9070
ERMB	Lab 65-84	9150
ERMB	Lab 65-84	10000
ERMB	Alle dyr	5120
ERMB	Alle dyr	5370
ERMB	Sok 1	3660
ERMB	Sok 1	2620
ERMB	Sok 2	3590
ERMB	Sok 2	2890
ERMB	Sok 3	1420
ERMB	Sok 3	1490
ERMB	Sok 4	999
ERMB	Sok 4	732
ERMB	Sok 1-4	8490
ERMB	Sok 1-4	9910
ERMB	PCR + kontrol	10500
ERMB	PCR + kontrol	11900
ERMB	PCR + kontrol	8000
ERMB	PCR %-kontrol	NA
ERMB	PCR %-kontrol	NA
ERMB	PCR %-kontrol	NA

## Sheet: ermF
gene	sample	CalcCopies			explaination for sample names
ERMF	1	1210			Danish	English
ERMF	1	1050			kontrol	control
ERMF	2	185			oprens kontrol	extraction control
ERMF	2	237			sti	pen
ERMF	3	119			alle dyr	all animals
ERMF	3	189			lab	lab pool
ERMF	4	82.1			sok	shoe cover samples
ERMF	4	213			+	positive
ERMF	5	442			%	negative
ERMF	5	487
ERMF	6	186
ERMF	6	212
ERMF	7	242
ERMF	7	346
ERMF	8	479
ERMF	8	758
ERMF	9	105
ERMF	9	82.2
ERMF	10	376
ERMF	10	337
ERMF	11	145
ERMF	11	114
ERMF	12	169
ERMF	12	213
ERMF	13	74.7
ERMF	13	64.8
ERMF	14	93.2
ERMF	14	120
ERMF	15	116
ERMF	15	243
ERMF	16	137
ERMF	16	91
ERMF	17	658
ERMF	17	430
ERMF	18	99.8
ERMF	18	93.4
ERMF	19	224
ERMF	19	168
ERMF	20	564
ERMF	20	959
ERMF	21	241
ERMF	21	389
ERMF	22	150
ERMF	22	166
ERMF	23	549
ERMF	23	1260
ERMF	24	987
ERMF	24	1130
ERMF	25	592
ERMF	25	531
ERMF	26	352
ERMF	26	472
ERMF	27	464
ERMF	27	205
ERMF	28	2040
ERMF	28	1660
ERMF	29	414
ERMF	29	544
ERMF	30	837
ERMF	30	1510
ERMF	31	1350
ERMF	31	1410
ERMF	32	247
ERMF	32	373
ERMF	33	2070
ERMF	33	1730
ERMF	34	613
ERMF	34	928
ERMF	+ kontrol	7430
ERMF	+ kontrol	12100
ERMF	+ kontrol	11100
ERMF	% kontrol	NA
ERMF	35	164000
ERMF	35	200000
ERMF	36	33000
ERMF	36	34800
ERMF	37	12100
ERMF	37	31100
ERMF	38	60700
ERMF	38	42800
ERMF	39	33600
ERMF	39	39400
ERMF	40	9430
ERMF	40	8140
ERMF	41	31400
ERMF	41	32000
ERMF	42	18600
ERMF	42	27100
ERMF	43	23800
ERMF	43	48600
ERMF	44	47800
ERMF	44	30700
ERMF	45	19500
ERMF	45	16700
ERMF	46	85300
ERMF	46	143000
ERMF	47	69600
ERMF	47	68300
ERMF	48	55100
ERMF	48	61900
ERMF	49	15900
ERMF	49	23100
ERMF	50	5860
ERMF	50	6490
ERMF	51	111000
ERMF	51	114000
ERMF	52	38900
ERMF	52	51300
ERMF	53	60900
ERMF	53	64100
ERMF	54	81000
ERMF	54	69300
ERMF	55	31400
ERMF	55	20900
ERMF	56	13200
ERMF	56	12800
ERMF	57	42200
ERMF	57	39000
ERMF	58	30100
ERMF	58	19300
ERMF	59	134000
ERMF	59	110000
ERMF	60	8050
ERMF	60	10100
ERMF	61	68600
ERMF	61	113000
ERMF	62	54800
ERMF	62	20400
ERMF	63	26900
ERMF	63	55500
ERMF	64	42400
ERMF	64	35400
ERMF	65	39500
ERMF	65	31100
ERMF	66	69100
ERMF	66	44900
ERMF	67	22400
ERMF	67	38300
ERMF	68	36100
ERMF	68	28600
ERMF	+ kontrol	867000
ERMF	+ kontrol	1090000
ERMF	+ kontrol	1060000
ERMF	% kontrol	NA
ERMF	69	171
ERMF	69	251
ERMF	70	417
ERMF	70	560
ERMF	71	1450
ERMF	71	1900
ERMF	72	202
ERMF	72	366
ERMF	73	431
ERMF	73	498
ERMF	74	1820
ERMF	74	2260
ERMF	75	1450
ERMF	75	1740
ERMF	76	856
ERMF	76	553
ERMF	77	826
ERMF	77	819
ERMF	78	3060
ERMF	78	3260
ERMF	79	994
ERMF	79	1410
ERMF	80	888
ERMF	80	1480
ERMF	81	529
ERMF	81	393
ERMF	82	962
ERMF	82	1410
ERMF	83	829
ERMF	83	987
ERMF	84	2190
ERMF	84	2130
ERMF	Sti 1	330
ERMF	Sti 1	359
ERMF	Sti 2	927
ERMF	Sti 2	1180
ERMF	Sti 3	564
ERMF	Sti 3	555
ERMF	Sti 4	2850
ERMF	Sti 4	4600
ERMF	Sti 1-4	388
ERMF	Sti 1-4	642
ERMF	Lab 1-22	142
ERMF	Lab 1-22	123
ERMF	Lab 23-42	372
ERMF	Lab 23-42	464
ERMF	Lab 43-64	732
ERMF	Lab 43-64	641
ERMF	Lab 65-84	696
ERMF	Lab 65-84	410
ERMF	Alle dyr	517
ERMF	Alle dyr	1960
ERMF	Sok 1	88.9
ERMF	Sok 1	60.3
ERMF	Sok 2	44.3
ERMF	Sok 2	55.2
ERMF	Sok 3	7.91
ERMF	Sok 3	8
ERMF	Sok 4	12.3
ERMF	Sok 4	22.1
ERMF	Sok 1-4	84.5
ERMF	Sok 1-4	166
ERMF	PCR + kontrol	16000
ERMF	PCR + kontrol	9640
ERMF	PCR + kontrol	6490
ERMF	PCR %-kontrol	NA
ERMF	PCR %-kontrol	NA
ERMF	PCR %-kontrol	NA

## Sheet: Sul1
gene	sample	CalcCopies			explaination for sample names
SUL1	1	1.16			Danish	English
SUL1	1	3.48			kontrol	control
SUL1	2	0.355			oprens kontrol	extraction control
SUL1	2	NA			sti	pen
SUL1	3	1.05			alle dyr	all animals
SUL1	3	6.72			lab	lab pool
SUL1	4	2.7			sok	shoe cover samples
SUL1	4	2.38			+	positive
SUL1	5	NA			%	negative
SUL1	5	0.0833
SUL1	6	0.471
SUL1	6	1.04
SUL1	7	1.87
SUL1	7	0.508
SUL1	8	2.74
SUL1	8	5.16
SUL1	9	NA
SUL1	9	1.92
SUL1	10	2.77
SUL1	10	2.62
SUL1	11	NA
SUL1	11	NA
SUL1	12	0.607
SUL1	12	0.0541
SUL1	13	NA
SUL1	13	NA
SUL1	14	1.04
SUL1	14	0.749
SUL1	15	6.44
SUL1	15	1.64
SUL1	16	0.856
SUL1	16	0.961
SUL1	17	NA
SUL1	17	1.35
SUL1	18	1.34
SUL1	18	NA
SUL1	19	0.531
SUL1	19	NA
SUL1	20	6.23
SUL1	20	6.65
SUL1	21	0.635
SUL1	21	0.244
SUL1	22	5.04
SUL1	22	4.22
SUL1	23	3.48
SUL1	23	15
SUL1	24	0.633
SUL1	24	1.48
SUL1	25	0.2
SUL1	25	NA
SUL1	26	NA
SUL1	26	NA
SUL1	27	0.145
SUL1	27	0.562
SUL1	28	2.02
SUL1	28	0.312
SUL1	29	1.57
SUL1	29	0.509
SUL1	30	NA
SUL1	30	NA
SUL1	31	1.73
SUL1	31	4.26
SUL1	32	1.82
SUL1	32	NA
SUL1	33	1.69
SUL1	33	2.46
SUL1	34	12
SUL1	34	NA
SUL1	PCR + kontrol	7140
SUL1	PCR + kontrol	14800
SUL1	PCR + kontrol	9490
SUL1	PCR %-kontrol	NA
SUL1	35	4.24
SUL1	35	10.5
SUL1	36	NA
SUL1	36	0.201
SUL1	37	1.69
SUL1	37	0.867
SUL1	38	2.54
SUL1	38	2.09
SUL1	39	1.34
SUL1	39	0.704
SUL1	40	NA
SUL1	40	3.51
SUL1	41	1.29
SUL1	41	1.22
SUL1	42	1.81
SUL1	42	2.5
SUL1	43	4.26
SUL1	43	10.3
SUL1	44	2.36
SUL1	44	1.03
SUL1	45	NA
SUL1	45	0.803
SUL1	46	1.11
SUL1	46	1.88
SUL1	47	11.3
SUL1	47	12.7
SUL1	48	NA
SUL1	48	0.421
SUL1	49	NA
SUL1	49	0.608
SUL1	50	0.818
SUL1	50	NA
SUL1	51	NA
SUL1	51	1.18
SUL1	52	NA
SUL1	52	1.25
SUL1	53	16.1
SUL1	53	15.3
SUL1	54	2.9
SUL1	54	7.74
SUL1	55	0.112
SUL1	55	NA
SUL1	56	1.92
SUL1	56	2.03
SUL1	57	NA
SUL1	57	0.908
SUL1	58	2.51
SUL1	58	1.02
SUL1	59	3.69
SUL1	59	7.28
SUL1	60	2.83
SUL1	60	5.81
SUL1	61	NA
SUL1	61	0.239
SUL1	62	0.772
SUL1	62	NA
SUL1	63	0.703
SUL1	63	NA
SUL1	64	NA
SUL1	64	NA
SUL1	65	3.38
SUL1	65	5.68
SUL1	66	5.27
SUL1	66	4.37
SUL1	67	NA
SUL1	67	NA
SUL1	68	NA
SUL1	68	1.19
SUL1	PCR %-kontrol	NA
SUL1	PCR + kontrol	10000
SUL1	PCR + kontrol	10200
SUL1	PCR + kontrol	9780
SUL1	69	1.52
SUL1	69	3.56
SUL1	70	4.81
SUL1	70	3.71
SUL1	71	2.03
SUL1	71	7.22
SUL1	72	4.03
SUL1	72	NA
SUL1	73	8.75
SUL1	73	2.23
SUL1	74	23.1
SUL1	74	31.6
SUL1	75	5.37
SUL1	75	1.75
SUL1	76	8.7
SUL1	76	23.4
SUL1	77	12.1
SUL1	77	10.6
SUL1	78	10.2
SUL1	78	8.58
SUL1	79	3.68
SUL1	79	6.28
SUL1	80	3.14
SUL1	80	4.49
SUL1	81	7.73
SUL1	81	1.58
SUL1	82	40.9
SUL1	82	44.6
SUL1	83	19.3
SUL1	83	5.34
SUL1	84	1.48
SUL1	84	3.41
SUL1	Sti 1	6.49
SUL1	Sti 1	8.97
SUL1	Sti 2	NA
SUL1	Sti 2	0.554
SUL1	Sti 3	8.69
SUL1	Sti 3	9.31
SUL1	Sti 4	253
SUL1	Sti 4	295
SUL1	Sti 1-4	29.3
SUL1	Sti 1-4	25.2
SUL1	Lab 1-22	1.35
SUL1	Lab 1-22	NA
SUL1	Lab 23-42	0.678
SUL1	Lab 23-42	3.67
SUL1	Lab 43-64	1.47
SUL1	Lab 43-64	1.43
SUL1	Lab 65-84	3.14
SUL1	Lab 65-84	1.62
SUL1	Alle dyr	0.316
SUL1	Alle dyr	1.14
SUL1	Sok 1	86.7
SUL1	Sok 1	88.4
SUL1	Sok 2	164
SUL1	Sok 2	88.3
SUL1	Sok 3	144
SUL1	Sok 3	151
SUL1	Sok 4	144
SUL1	Sok 4	151
SUL1	Sok 1-4	509
SUL1	Sok 1-4	477
SUL1	PCR + kontrol	9410
SUL1	PCR + kontrol	10300
SUL1	PCR + kontrol	10400
SUL1	PCR %-kontrol	NA
SUL1	PCR %-kontrol	NA
SUL1	PCR %-kontrol	NA

## Sheet: Sul2
gene	sample	CalcCopies			explaination for sample names
SUL2	1	32.3			Danish	English
SUL2	1	20.7			kontrol	control
SUL2	2	78.2			oprens kontrol	extraction control
SUL2	2	49.6			sti	pen
SUL2	3	170			alle dyr	all animals
SUL2	3	115			lab	lab pool
SUL2	4	12200			sok	shoe cover samples
SUL2	4	7680			+	positive
SUL2	5	2030			%	negative
SUL2	5	3430
SUL2	6	35.4
SUL2	6	22.3
SUL2	7	819
SUL2	7	NA
SUL2	8	73.1
SUL2	8	110
SUL2	9	29.5
SUL2	9	9.61
SUL2	10	133
SUL2	10	118
SUL2	11	32.2
SUL2	11	88.8
SUL2	12	NA
SUL2	12	NA
SUL2	13	12.3
SUL2	13	6.77
SUL2	14	602
SUL2	14	432
SUL2	15	4.72
SUL2	15	NA
SUL2	16	599
SUL2	16	334
SUL2	17	51.3
SUL2	17	42.4
SUL2	18	140
SUL2	18	67.5
SUL2	19	0.77
SUL2	19	24.5
SUL2	20	464
SUL2	20	354
SUL2	21	6.15
SUL2	21	12.8
SUL2	22	48.9
SUL2	22	34.5
SUL2	23	3070
SUL2	23	2550
SUL2	24	123
SUL2	24	277
SUL2	25	119
SUL2	25	146
SUL2	26	44.2
SUL2	26	51.6
SUL2	27	331
SUL2	27	270
SUL2	28	512
SUL2	28	359
SUL2	29	164
SUL2	29	134
SUL2	30	106
SUL2	30	28
SUL2	31	450
SUL2	31	398
SUL2	32	42.1
SUL2	32	64.9
SUL2	33	153
SUL2	33	153
SUL2	34	491
SUL2	34	274
SUL2	PCR + kontrol	11300
SUL2	PCR + kontrol	9920
SUL2	PCR + kontrol	8940
SUL2	PCR %-kontrol	NA
SUL2	35	138
SUL2	35	188
SUL2	36	29.1
SUL2	36	38.1
SUL2	37	118
SUL2	37	246
SUL2	38	63.2
SUL2	38	27.3
SUL2	39	47.9
SUL2	39	34.6
SUL2	40	47.4
SUL2	40	40.3
SUL2	41	72.2
SUL2	41	37.1
SUL2	42	61.1
SUL2	42	60.4
SUL2	43	63.7
SUL2	43	40.3
SUL2	44	355
SUL2	44	442
SUL2	45	3.77
SUL2	45	7.37
SUL2	46	114
SUL2	46	211
SUL2	47	28.2
SUL2	47	140
SUL2	48	28.7
SUL2	48	16.1
SUL2	49	0.213
SUL2	49	2.5
SUL2	50	31.2
SUL2	50	36.5
SUL2	51	317
SUL2	51	433
SUL2	52	26.9
SUL2	52	64.6
SUL2	53	86.4
SUL2	53	133
SUL2	54	33.4
SUL2	54	10.4
SUL2	55	11.8
SUL2	55	17
SUL2	56	135
SUL2	56	252
SUL2	57	5.96
SUL2	57	5.51
SUL2	58	589
SUL2	58	398
SUL2	59	73.7
SUL2	59	63.4
SUL2	60	1.7
SUL2	60	2.65
SUL2	61	60.3
SUL2	61	34.9
SUL2	62	5.56
SUL2	62	4.41
SUL2	63	18.3
SUL2	63	33.7
SUL2	64	31.2
SUL2	64	9.12
SUL2	65	26.1
SUL2	65	22.1
SUL2	66	68.1
SUL2	66	135
SUL2	67	NA
SUL2	67	2.06
SUL2	68	6.43
SUL2	68	29.6
SUL2	PCR + kontrol	9440
SUL2	PCR + kontrol	9670
SUL2	PCR + kontrol	11000
SUL2	PCR % kontrol	NA
SUL2	69	4.33
SUL2	69	11.1
SUL2	70	165
SUL2	70	156
SUL2	71	131
SUL2	71	54.3
SUL2	72	5.96
SUL2	72	29.2
SUL2	73	49.9
SUL2	73	34.1
SUL2	74	48.9
SUL2	74	115
SUL2	75	124
SUL2	75	172
SUL2	76	229
SUL2	76	363
SUL2	77	762
SUL2	77	643
SUL2	78	270
SUL2	78	73.7
SUL2	79	82.3
SUL2	79	91.6
SUL2	80	109
SUL2	80	86.5
SUL2	81	89.7
SUL2	81	72.3
SUL2	82	88.1
SUL2	82	131
SUL2	83	130
SUL2	83	140
SUL2	84	160
SUL2	84	103
SUL2	Sti 1	1170
SUL2	Sti 1	1350
SUL2	Sti 2	18.4
SUL2	Sti 2	48.3
SUL2	Sti 3	1810
SUL2	Sti 3	2920
SUL2	Sti 4	26900
SUL2	Sti 4	28400
SUL2	Sti 1-4	4760
SUL2	Sti 1-4	5120
SUL2	Alle dyr	9.65
SUL2	Alle dyr	19.3
SUL2	Sok 1	8330
SUL2	Sok 1	7600
SUL2	Sok 2	9530
SUL2	Sok 2	6590
SUL2	Lab 43-64	NA
SUL2	Lab 43-64	NA
SUL2	Lab 65-84	76
SUL2	Lab 65-84	93.3
SUL2	Lab 1-22	113
SUL2	Lab 1-22	127
SUL2	Lab 23-42	41
SUL2	Lab 23-42	7.82
SUL2	Sok 3	4870
SUL2	Sok 3	4280
SUL2	Sok 4	7020
SUL2	Sok 4	5220
SUL2	Sok 1-4	22400
SUL2	Sok 1-4	27900
SUL2	PCR + kontrol	7810
SUL2	PCR + kontrol	12500
SUL2	PCR + kontrol	10200
SUL2	PCR % kontrol	NA
SUL2	PCR % kontrol	NA
SUL2	PCR % kontrol	NA

[truncated: 5 more sheets: VanA, SHV, CMY-2, CTXM-1, 16S]
