# Supplementary material for: Sampling and Pooling Methods for Capturing Herd Level Antibiotic Resistance in Swine Feces using qPCR and CFU Approaches
Source: PLoS One. 2015 Jun 26;10(6):e0131672. doi: 10.1371/journal.pone.0131672 (PMC4483237; doi:10.1371/journal.pone.0131672)
Supplement: S2 Dataset — (XLSX) [file pone.0131672.s002.xlsx]

## Sheet: tetA
gene	Name	Calc Conc (Copies)
TET-A	Stable. 1 pen 3	0
TET-A	Stable 1 pen 3	1.13
TET-A	Stable 1 pen 4	0
TET-A	Stable 1 pen 4	0
TET-A	Stable 1 pen 15	0
TET-A	Stable 1 pen 15	0
TET-A	Stable 1 pen 16	0
TET-A	Stable 1 pen 16	0
TET-A	Stable 1 pens 1-4	0.896
TET-A	Stable 1 pens 1-4	4.22
TET-A	Stable 2 pen 1	0.58
TET-A	Stable 2 pen 1	4.98
TET-A	Stable 2 pen 2	0
TET-A	Stable 2 pen 2	0
TET-A	Stable 2 pen 3	9.22
TET-A	Stable 2 pen 3	13.7
TET-A	Stable 2 pen 8	7.77
TET-A	Stable 2 pen 8	3.56
TET-A	Stable 2 pen 1-4	0.747
TET-A	Stalbe 2 pens 1-4	0.388
TET-A	Stable 3 pen 1	21.8
TET-A	Stable 3 pen 1	9.95
TET-A	Stable 3 pen 5	0
TET-A	Stable 3 pen 5	0
TET-A	Stable 3 pen 7	21.7
TET-A	Stable 3 pen 7	5.17
TET-A	Stable 3 pen 14	0
TET-A	Stable 3 pen 14	0
TET-A	Stable 3 pens 1-4	21.7
TET-A	Stable 3 pens 1-4	1.73
TET-A	Stable 5 pen 7	24.4
TET-A	Stable 5 pen 7	19.5
TET-A	Stable 5 pen 8	2.81
TET-A	Stable 5 pen 8	0.538
TET-A	Stable 5 pen 13	72.9
TET-A	Stable 5 pen 13	52.1
TET-A	Stable 5 pen 16	149
TET-A	Stable 5 pen 16	182
TET-A	Stable 5 pens 1-4	43
TET-A	Stable 5 pens 1-4	58.8
TET-A	Stable 6 pen 2	0
TET-A	Stable 6 pen 2	0
TET-A	Stable 6 pen 3	0
TET-A	Stable 6 pen 3	0
TET-A	Stable 6 pen 12	0
TET-A	Stable 6 pen 12	0
TET-A	Stable 6 pen 15	0
TET-A	Stable 6 pen 15	0
TET-A	Stable 6 pens 1-4	0
TET-A	Stable 6 pens 1-4	0
TET-A	Pool pen stables 1-6	3.91
TET-A	Pool pen stables 1-6	9.11
TET-A	Stable 1 shoe cover 1	2.91
TET-A	Stable 1 shoe cover 1	11.9
TET-A	Stable 1 shoe cover 2	2.09
TET-A	Stable 1 shoe cover 2	3.55
TET-A	Stable 1 shoe covers 1+2	4.77
TET-A	Stable 1 shoe covers 1+2	2.59
TET-A	% extraction control
TET-A	% extraction control
TET-A	+ extraction control
TET-A	+ extraction control
TET-A	PCR + control	10000
TET-A	PCR + control	10000
TET-A	PCR + control	10000
TET-A	PCR % control
TET-A	Stable 2 shoe cover 1	63.7
TET-A	Stable 2 shoe cover 1	83.8
TET-A	Stable 2 shoe cover 2	9.16
TET-A	Stable 2 shoe cover 2	24.3
TET-A	Stable 2 shoe covers 1+2	7.47
TET-A	Stable 2 shoe covers 1+2	30.9
TET-A	Stable 3 shoe cover 1	2.46
TET-A	Stable 3 shoe cover 1	3.89
TET-A	Stable 3 shoe cover 2	3.74
TET-A	Stable 3 shoe cover 2	3.27
TET-A	Stable 3 shoe covers 1+2	10
TET-A	Stable 3 shoe covers 1+2	18.5
TET-A	Stable 5 shoe cover 1	0.17
TET-A	Stable 5 shoe cover 1	4.01
TET-A	Stable 5 shoe cover 2	3.09
TET-A	Stable 5 shoe cover 2	11.3
TET-A	Stable 5 shoe covers 1+2	1.54
TET-A	Stable 5 shoe covers 1+2	7.21
TET-A	Stable 6 shoe cover 1	14.8
TET-A	Stable 6 shoe cover 1	39.6
TET-A	Stable 6 shoe cover 2	7.85
TET-A	Stable 6 shoe cover 2	25.2
TET-A	Stable 6 shoe covers 1+2	1.85
TET-A	Stable 6 shoe covers 1+2	6.17
TET-A	Pool shoe covers stables 1-6	0.868
TET-A	Pool shoe covers stables 1-6	4.5
TET-A	slurry 1	405
TET-A	slurry 1	814
TET-A	slurry 2	47.8
TET-A	slurry 2	34.9
TET-A	slurry 3	536
TET-A	slurry 3	396
TET-A	pool slurry 1-3	689
TET-A	pool slurry 1-3	2820
TET-A	PCR + control	10000
TET-A	PCR + control	10000
TET-A	PCR + control	10000
TET-A	PCR % control
TET-A	% extraction control
TET-A	% extraction control
TET-A	+ extraction control
TET-A	+ extraction control
TET-A
TET-A
TET-A
TET-A
TET-A
TET-A
TET-A
TET-A
TET-A
TET-A
TET-A
TET-A
TET-A
TET-A
TET-A
TET-A
TET-A
TET-A
TET-A
TET-A
TET-A
TET-A	TET-A M48	0
TET-A
TET-A
TET-A
TET-A
TET-A
TET-A
TET-A
TET-A
TET-A
TET-A
TET-A
TET-A
TET-A
TET-A
TET-A
TET-A
TET-A
TET-A
TET-A
TET-A
TET-A
TET-A
TET-A
TET-A
TET-A
TET-A
TET-A
TET-A
TET-A
TET-A
TET-A
TET-A
TET-A
TET-A
TET-A
TET-A
TET-A
TET-A
TET-A
TET-A
TET-A
TET-A
TET-A
TET-A
TET-A
TET-A
TET-A
TET-A
TET-A
TET-A
TET-A
TET-A
TET-A
TET-A
TET-A
TET-A
TET-A
TET-A
TET-A
TET-A
TET-A
TET-A
TET-A
TET-A
TET-A
TET-A
TET-A
TET-A
TET-A
TET-A
TET-A
TET-A
TET-A
TET-A
TET-A
TET-A
TET-A
TET-A
TET-A
TET-A
TET-A
TET-A
TET-A
TET-A
TET-A
TET-A
TET-A
TET-A
TET-A
TET-A
TET-A
TET-A
TET-A
TET-A
TET-A
TET-A
TET-A
TET-A
TET-A
TET-A
TET-A
TET-A
TET-A
TET-A
TET-A
TET-A
TET-A
TET-A
TET-A
TET-A
TET-A
TET-A
TET-A
TET-A
TET-A
TET-A
TET-A
TET-A
TET-A
TET-A
TET-A
TET-A
TET-A
TET-A
TET-A
TET-A
TET-A
TET-A
TET-A
TET-A
TET-A
TET-A
TET-A
TET-A
TET-A
TET-A
TET-A
TET-A
TET-A
TET-A
TET-A
TET-A
TET-A
TET-A
TET-A
TET-A
TET-A
TET-A
TET-A
TET-A
TET-A
TET-A
TET-A
TET-A
TET-A
TET-A
TET-A
TET-A
TET-A
TET-A
TET-A
TET-A
TET-A
TET-A
TET-A
TET-A
TET-A
TET-A
TET-A
TET-A
TET-A
TET-A
TET-A
TET-A
TET-A
TET-A
TET-A
TET-A
TET-A
TET-A
TET-A
TET-A
TET-A
TET-A
TET-A
TET-A
TET-A
TET-A
TET-A
TET-A
TET-A
TET-A
TET-A
TET-A
TET-A
TET-A
TET-A
TET-A
TET-A
TET-A
TET-A
TET-A
TET-A
TET-A
TET-A
TET-A
TET-A
TET-A
TET-A
TET-A
TET-A
TET-A
TET-A
TET-A
TET-A
TET-A
TET-A
TET-A
TET-A
TET-A
TET-A
TET-A
TET-A
TET-A
TET-A
TET-A
TET-A
TET-A
TET-A
TET-A
TET-A
TET-A
TET-A
TET-A
TET-A
TET-A
TET-A
TET-A
TET-A
TET-A
TET-A
TET-A
TET-A
TET-A
TET-A
TET-A
TET-A
TET-A
TET-A
TET-A
TET-A
TET-A
TET-A
TET-A
TET-A
TET-A
TET-A
TET-A
TET-A
TET-A
TET-A
TET-A
TET-A
TET-A
TET-A
TET-A
TET-A
TET-A
TET-A
TET-A
TET-A
TET-A
TET-A
TET-A
TET-A
TET-A
TET-A
TET-A
TET-A
TET-A
TET-A
TET-A
TET-A
TET-A
TET-A
TET-A
TET-A
TET-A
TET-A
TET-A
TET-A
TET-A
TET-A
TET-A
TET-A
TET-A
TET-A
TET-A
TET-A
TET-A
TET-A
TET-A
TET-A
TET-A
TET-A
TET-A
TET-A
TET-A
TET-A
TET-A
TET-A
TET-A
TET-A
TET-A
TET-A
TET-A
TET-A
TET-A
TET-A
TET-A
TET-A
TET-A
TET-A
TET-A
TET-A
TET-A
TET-A
TET-A
TET-A
TET-A
TET-A
TET-A
TET-A
TET-A
TET-A
TET-A
TET-A
TET-A
TET-A
TET-A
TET-A
TET-A
TET-A
TET-A
TET-A
TET-A
TET-A
TET-A
TET-A
TET-A
TET-A
TET-A
TET-A
TET-A
TET-A
TET-A
TET-A
TET-A
TET-A
TET-A
TET-A
TET-A
TET-A
TET-A
TET-A
TET-A
TET-A
TET-A
TET-A
TET-A
TET-A
TET-A
TET-A
TET-A
TET-A
TET-A
TET-A
TET-A
TET-A
TET-A
TET-A
TET-A
TET-A
TET-A
TET-A
TET-A
TET-A
TET-A
TET-A
TET-A
TET-A
TET-A
TET-A
TET-A
TET-A
TET-A
TET-A
TET-A
TET-A
TET-A
TET-A
TET-A
TET-A
TET-A
TET-A
TET-A
TET-A
TET-A
TET-A
TET-A
TET-A
TET-A
TET-A
TET-A
TET-A
TET-A
TET-A
TET-A
TET-A
TET-A
TET-A
TET-A
TET-A
TET-A
TET-A
TET-A
TET-A
TET-A
TET-A
TET-A
TET-A
TET-A
TET-A
TET-A
TET-A
TET-A
TET-A
TET-A
TET-A
TET-A
TET-A
TET-A
TET-A
TET-A
TET-A
TET-A
TET-A
TET-A
TET-A
TET-A
TET-A
TET-A
TET-A
TET-A
TET-A
TET-A
TET-A
TET-A
TET-A
TET-A
TET-A
TET-A
TET-A
TET-A
TET-A
TET-A
TET-A
TET-A
TET-A
TET-A
TET-A
TET-A
TET-A
TET-A
TET-A
TET-A
TET-A
TET-A
TET-A
TET-A
TET-A
TET-A
TET-A
TET-A
TET-A
TET-A
TET-A
TET-A
TET-A
TET-A
TET-A
TET-A
TET-A
TET-A
TET-A
TET-A
TET-A
TET-A
TET-A
TET-A
TET-A
TET-A
TET-A
TET-A
TET-A
TET-A
TET-A
TET-A
TET-A
TET-A
TET-A
TET-A
TET-A
TET-A
TET-A
TET-A
TET-A
TET-A
TET-A
TET-A
TET-A
TET-A
TET-A
TET-A
TET-A
TET-A
TET-A
TET-A
TET-A
TET-A
TET-A
TET-A
TET-A
TET-A
TET-A
TET-A
TET-A
TET-A
TET-A
TET-A
TET-A
TET-A
TET-A
TET-A
TET-A
TET-A
TET-A
TET-A
TET-A
TET-A
TET-A
TET-A
TET-A
TET-A
TET-A
TET-A
TET-A
TET-A
TET-A
TET-A
TET-A
TET-A
TET-A
TET-A
TET-A
TET-A
TET-A
TET-A
TET-A
TET-A
TET-A
TET-A
TET-A
TET-A
TET-A
TET-A
TET-A
TET-A
TET-A
TET-A
TET-A
TET-A
TET-A
TET-A
TET-A
TET-A
TET-A
TET-A
TET-A
TET-A
TET-A
TET-A
TET-A
TET-A
TET-A
TET-A
TET-A
TET-A
TET-A
TET-A
TET-A
TET-A
TET-A
TET-A
TET-A
TET-A
TET-A
TET-A
TET-A
TET-A
TET-A
TET-A
TET-A
TET-A
TET-A
TET-A
TET-A
TET-A
TET-A
TET-A
TET-A
TET-A
TET-A
TET-A
TET-A
TET-A
TET-A
TET-A
TET-A
TET-A
TET-A
TET-A
TET-A
TET-A
TET-A
TET-A
TET-A
TET-A
TET-A
TET-A
TET-A
TET-A
TET-A
TET-A
TET-A
TET-A
TET-A
TET-A
TET-A
TET-A
TET-A
TET-A
TET-A
TET-A
TET-A
TET-A
TET-A
TET-A
TET-A
TET-A
TET-A
TET-A
TET-A
TET-A
TET-A
TET-A
TET-A
TET-A
TET-A
TET-A
TET-A
TET-A
TET-A
TET-A
TET-A
TET-A
TET-A
TET-A
TET-A
TET-A
TET-A
TET-A
TET-A
TET-A
TET-A
TET-A
TET-A
TET-A
TET-A
TET-A
TET-A
TET-A
TET-A
TET-A
TET-A
TET-A
TET-A
TET-A
TET-A
TET-A
TET-A
TET-A
TET-A
TET-A
TET-A
TET-A
TET-A
TET-A
TET-A
TET-A
TET-A
TET-A
TET-A
TET-A
TET-A
TET-A
TET-A
TET-A
TET-A
TET-A
TET-A
TET-A
TET-A
TET-A
TET-A
TET-A
TET-A
TET-A
TET-A
TET-A
TET-A
TET-A
TET-A
TET-A
TET-A
TET-A
TET-A
TET-A
TET-A
TET-A
TET-A
TET-A
TET-A
TET-A
TET-A
TET-A
TET-A
TET-A
TET-A
TET-A
TET-A
TET-A
TET-A
TET-A
TET-A
TET-A
TET-A
TET-A
TET-A
TET-A
TET-A
TET-A
TET-A
TET-A
TET-A
TET-A
TET-A
TET-A
TET-A
TET-A
TET-A
TET-A
TET-A
TET-A
TET-A
TET-A
TET-A
TET-A
TET-A
TET-A
TET-A
TET-A
TET-A
TET-A
TET-A
TET-A
TET-A
TET-A
TET-A
TET-A
TET-A
TET-A
TET-A
TET-A
TET-A
TET-A
TET-A
TET-A
TET-A
TET-A
TET-A
TET-A
TET-A
TET-A
TET-A
TET-A
TET-A
TET-A
TET-A
TET-A
TET-A
TET-A
TET-A
TET-A
TET-A
TET-A
TET-A
TET-A
TET-A
TET-A
TET-A
TET-A
TET-A
TET-A
TET-A
TET-A
TET-A
TET-A
TET-A
TET-A
TET-A
TET-A
TET-A
TET-A
TET-A
TET-A
TET-A
TET-A
TET-A
TET-A
TET-A
TET-A
TET-A
TET-A
TET-A
TET-A
TET-A
TET-A
TET-A
TET-A
TET-A
TET-A
TET-A
TET-A
TET-A
TET-A
TET-A
TET-A
TET-A
TET-A
TET-A
TET-A
TET-A
TET-A
TET-A
TET-A
TET-A
TET-A
TET-A
TET-A
TET-A
TET-A
TET-A
TET-A
TET-A
TET-A
TET-A
TET-A
TET-A
TET-A
TET-A
TET-A
TET-A
TET-A
TET-A
TET-A
TET-A
TET-A
TET-A
TET-A
TET-A
TET-A
TET-A
TET-A
TET-A
TET-A
TET-A
TET-A
TET-A
TET-A
TET-A
TET-A
TET-A
TET-A
TET-A
TET-A
TET-A
TET-A
TET-A
TET-A
TET-A
TET-A
TET-A
TET-A
TET-A
TET-A
TET-A
TET-A
TET-A
TET-A
TET-A
TET-A
TET-A
TET-A
TET-A
TET-A
TET-A
TET-A
TET-A
TET-A
TET-A
TET-A
TET-A
TET-A
TET-A
TET-A
TET-A
TET-A
TET-A
TET-A
TET-A
TET-A
TET-A
TET-A
TET-A
TET-A
TET-A
TET-A
TET-A
TET-A
TET-A
TET-A
TET-A
TET-A
TET-A
TET-A
TET-A
TET-A
TET-A
TET-A
TET-A
TET-A
TET-A
TET-A
TET-A
TET-A
TET-A
TET-A
TET-A
TET-A
TET-A
TET-A
TET-A
TET-A
TET-A
TET-A
TET-A
TET-A
TET-A
TET-A
TET-A
TET-A
TET-A
TET-A
TET-A
TET-A
TET-A
TET-A
TET-A
TET-A
TET-A
TET-A
TET-A
TET-A
TET-A
TET-A
TET-A
TET-A
TET-A
TET-A
TET-A
TET-A
TET-A
TET-A
TET-A
TET-A
TET-A
TET-A
TET-A
TET-A
TET-A
TET-A
TET-A
TET-A
TET-A
TET-A
TET-A
TET-A
TET-A
TET-A
TET-A
TET-A
TET-A
TET-A
TET-A
TET-A
TET-A
TET-A
TET-A
TET-A
TET-A
TET-A
TET-A
TET-A
TET-A
TET-A
TET-A
TET-A
TET-A
TET-A
TET-A
TET-A
TET-A
TET-A
TET-A
TET-A
TET-A
TET-A
TET-A
TET-A
TET-A
TET-A
TET-A
TET-A
TET-A
TET-A
TET-A
TET-A
TET-A
TET-A
TET-A
TET-A
TET-A
TET-A
TET-A
TET-A
TET-A
TET-A
TET-A
TET-A
TET-A
TET-A
TET-A
TET-A
TET-A
TET-A
TET-A
TET-A
TET-A
TET-A
TET-A
TET-A
TET-A
TET-A
TET-A
TET-A
TET-A
TET-A
TET-A
TET-A
TET-A
TET-A
TET-A
TET-A
TET-A
TET-A
TET-A
TET-A
TET-A
TET-A
TET-A
TET-A
TET-A
TET-A
TET-A
TET-A
TET-A
TET-A
TET-A
TET-A
TET-A
TET-A
TET-A
TET-A
TET-A
TET-A
TET-A
TET-A
TET-A
TET-A
TET-A
TET-A
TET-A
TET-A
TET-A
TET-A
TET-A
TET-A
TET-A
TET-A
TET-A
TET-A
TET-A
TET-A
TET-A
TET-A
TET-A
TET-A
TET-A
TET-A
TET-A
TET-A
TET-A
TET-A
TET-A
TET-A
TET-A
TET-A
TET-A
TET-A
TET-A
TET-A
TET-A
TET-A
TET-A
TET-A
TET-A
TET-A
TET-A
TET-A
TET-A
TET-A
TET-A
TET-A
TET-A
TET-A
TET-A
TET-A
TET-A
TET-A
TET-A
TET-A
TET-A
TET-A
TET-A
TET-A
TET-A
TET-A
TET-A
TET-A
TET-A
TET-A
TET-A
TET-A
TET-A
TET-A
TET-A
TET-A
TET-A
TET-A
TET-A
TET-A
TET-A
TET-A
TET-A
TET-A
TET-A
TET-A
TET-A
TET-A
TET-A
TET-A
TET-A
TET-A
TET-A
TET-A
TET-A
TET-A
TET-A
TET-A
TET-A
TET-A
TET-A
TET-A
TET-A
TET-A
TET-A
TET-A
TET-A
TET-A
TET-A
TET-A
TET-A
TET-A
TET-A
TET-A
TET-A
TET-A
TET-A
TET-A
TET-A
TET-A
TET-A
TET-A
TET-A
TET-A
TET-A
TET-A
TET-A
TET-A
TET-A
TET-A
TET-A
TET-A
TET-A
TET-A
TET-A
TET-A
TET-A
TET-A
TET-A
TET-A
TET-A
TET-A
TET-A
TET-A
TET-A
TET-A
TET-A
TET-A
TET-A
TET-A
TET-A
TET-A
TET-A
TET-A
TET-A
TET-A
TET-A
TET-A
TET-A
TET-A
TET-A
TET-A
TET-A
TET-A
TET-A
TET-A
TET-A
TET-A
TET-A
TET-A
TET-A
TET-A
TET-A
TET-A
TET-A
TET-A
TET-A
TET-A
TET-A
TET-A
TET-A
TET-A
TET-A
TET-A
TET-A
TET-A
TET-A
TET-A
TET-A
TET-A
TET-A
TET-A
TET-A
TET-A
TET-A
TET-A
TET-A
TET-A
TET-A
TET-A
TET-A
TET-A
TET-A
TET-A
TET-A
TET-A
TET-A
TET-A
TET-A
TET-A
TET-A
TET-A
TET-A
TET-A
TET-A
TET-A
TET-A
TET-A
TET-A
TET-A
TET-A
TET-A
TET-A
TET-A
TET-A
TET-A
TET-A
TET-A
TET-A
TET-A
TET-A
TET-A
TET-A
TET-A
TET-A
TET-A
TET-A
TET-A
TET-A
TET-A
TET-A
TET-A
TET-A
TET-A
TET-A
TET-A
TET-A
TET-A
TET-A
TET-A
TET-A
TET-A
TET-A
TET-A
TET-A
TET-A
TET-A
TET-A
TET-A
TET-A
TET-A
TET-A
TET-A
TET-A
TET-A
TET-A
TET-A
TET-A
TET-A
TET-A
TET-A
TET-A
TET-A
TET-A
TET-A
TET-A
TET-A
TET-A
TET-A
TET-A
TET-A
TET-A
TET-A
TET-A
TET-A
TET-A
TET-A
TET-A
TET-A
TET-A
TET-A
TET-A
TET-A
TET-A
TET-A
TET-A
TET-A
TET-A
TET-A
TET-A
TET-A
TET-A
TET-A
TET-A
TET-A
TET-A
TET-A
TET-A
TET-A
TET-A
TET-A
TET-A
TET-A
TET-A
TET-A
TET-A
TET-A
TET-A
TET-A
TET-A
TET-A
TET-A
TET-A
TET-A
TET-A
TET-A
TET-A
TET-A
TET-A
TET-A
TET-A
TET-A
TET-A
TET-A
TET-A
TET-A
TET-A
TET-A
TET-A
TET-A
TET-A
TET-A
TET-A
TET-A
TET-A
TET-A
TET-A
TET-A
TET-A
TET-A
TET-A
TET-A
TET-A
TET-A
TET-A
TET-A
TET-A
TET-A
TET-A
TET-A
TET-A
TET-A
TET-A
TET-A
TET-A
TET-A
TET-A
TET-A
TET-A
TET-A
TET-A
TET-A
TET-A
TET-A
TET-A
TET-A
TET-A
TET-A
TET-A
TET-A
TET-A
TET-A
TET-A
TET-A
TET-A
TET-A
TET-A
TET-A
TET-A
TET-A
TET-A
TET-A
TET-A
TET-A
TET-A
TET-A
TET-A
TET-A
TET-A
TET-A
TET-A
TET-A
TET-A
TET-A
TET-A
TET-A
TET-A
TET-A
TET-A
TET-A
TET-A
TET-A
TET-A
TET-A
TET-A
TET-A
TET-A
TET-A
TET-A
TET-A
TET-A
TET-A
TET-A
TET-A
TET-A
TET-A
TET-A
TET-A
TET-A
TET-A
TET-A
TET-A
TET-A
TET-A
TET-A
TET-A
TET-A
TET-A
TET-A
TET-A
TET-A
TET-A
TET-A
TET-A
TET-A
TET-A
TET-A
TET-A
TET-A
TET-A
TET-A
TET-A
TET-A
TET-A
TET-A
TET-A
TET-A
TET-A
TET-A
TET-A
TET-A
TET-A
TET-A
TET-A
TET-A
TET-A
TET-A
TET-A
TET-A
TET-A
TET-A
TET-A
TET-A
TET-A
TET-A
TET-A
TET-A
TET-A
TET-A
TET-A
TET-A
TET-A
TET-A
TET-A
TET-A
TET-A
TET-A
TET-A
TET-A
TET-A
TET-A
TET-A
TET-A
TET-A
TET-A
TET-A
TET-A
TET-A
TET-A
TET-A
TET-A
TET-A
TET-A
TET-A
TET-A
TET-A
TET-A
TET-A
TET-A
TET-A
TET-A
TET-A
TET-A
TET-A
TET-A
TET-A
TET-A
TET-A
TET-A
TET-A
TET-A
TET-A
TET-A
TET-A
TET-A
TET-A
TET-A
TET-A
TET-A
TET-A
TET-A
TET-A
TET-A
TET-A
TET-A
TET-A
TET-A
TET-A
TET-A
TET-A
TET-A
TET-A
TET-A
TET-A
TET-A
TET-A
TET-A
TET-A
TET-A
TET-A
TET-A
TET-A
TET-A
TET-A
TET-A
TET-A
TET-A
TET-A
TET-A
TET-A
TET-A
TET-A
TET-A
TET-A
TET-A
TET-A
TET-A
TET-A
TET-A
TET-A
TET-A
TET-A
TET-A
TET-A
TET-A
TET-A
TET-A
TET-A
TET-A
TET-A
TET-A
TET-A
TET-A
TET-A
TET-A
TET-A
TET-A
TET-A
TET-A
TET-A
TET-A
TET-A
TET-A
TET-A
TET-A
TET-A
TET-A
TET-A
TET-A
TET-A
TET-A
TET-A
TET-A
TET-A
TET-A
TET-A
TET-A
TET-A
TET-A
TET-A
TET-A
TET-A
TET-A
TET-A
TET-A
TET-A
TET-A
TET-A
TET-A
TET-A
TET-A
TET-A
TET-A
TET-A
TET-A
TET-A
TET-A
TET-A
TET-A
TET-A
TET-A
TET-A
TET-A
TET-A
TET-A
TET-A
TET-A
TET-A
TET-A
TET-A
TET-A
TET-A
TET-A
TET-A
TET-A
TET-A
TET-A
TET-A
TET-A
TET-A
TET-A
TET-A
TET-A
TET-A
TET-A
TET-A
TET-A
TET-A
TET-A
TET-A
TET-A
TET-A
TET-A
TET-A
TET-A
TET-A
TET-A
TET-A
TET-A
TET-A
TET-A
TET-A
TET-A
TET-A
TET-A
TET-A
TET-A
TET-A
TET-A
TET-A
TET-A
TET-A
TET-A
TET-A
TET-A
TET-A
TET-A
TET-A
TET-A
TET-A
TET-A
TET-A
TET-A
TET-A
TET-A
TET-A
TET-A
TET-A
TET-A
TET-A
TET-A
TET-A
TET-A
TET-A
TET-A
TET-A
TET-A
TET-A
TET-A
TET-A
TET-A
TET-A
TET-A
TET-A
TET-A
TET-A
TET-A
TET-A
TET-A
TET-A
TET-A
TET-A
TET-A
TET-A
TET-A
TET-A
TET-A
TET-A
TET-A
TET-A
TET-A
TET-A
TET-A
TET-A
TET-A
TET-A
TET-A
TET-A
TET-A
TET-A
TET-A
TET-A
TET-A
TET-A
TET-A
TET-A
TET-A
TET-A
TET-A
TET-A
TET-A
TET-A
TET-A
TET-A
TET-A
TET-A
TET-A
[truncated: 1,046,576+ more rows]

## Sheet: tetB
gene	Name	Calc Conc (Copies)
TET-B	Stable 1 pen 3	0
TET-B	Stable 1 pen 3	0
TET-B	Stable 1 pen 4	0
TET-B	Stable 1 pen 4	0
TET-B	Stable 1 pen 15	0
TET-B	Stable 1 pen 15	0
TET-B	Stable 1 pen 16	0
TET-B	Stable 1 pen 16	0
TET-B	Stable 1 pens 1-4	0
TET-B	Stable 1 pens 1-4	0
TET-B	Stable 2 pen 1	0
TET-B	Stable 2 pen 1	0
TET-B	Stable 2 pen 2	0
TET-B	Stable 2 pen 2	0
TET-B	Stable 2 pen 3	0
TET-B	Stable 2 pen 3	0
TET-B	Stable 2 pen 8	0
TET-B	Stable 2 pen 8	0
TET-B	Stable 2 pens 1-4	0
TET-B	Stable 2 pens 1-4	0
TET-B	Stable 3 pen 1	0
TET-B	Stable 3 pen 1	0
TET-B	Stable 3 pen 5	0.00331
TET-B	Stable 3 pen 5	0
TET-B	Stable 3 pen 7	0
TET-B	Stable 3 pen 7	0
TET-B	Stable 3 pen 14	0
TET-B	Stable 3 pen 14	0
TET-B	Stable 3 pens 1-4	0
TET-B	Stable 3 pens 1-4	0
TET-B	Stable 5 pen 7	2.87
TET-B	Stable 6 pen 7	3.1
TET-B	Stable 5 pen 8	0.684
TET-B	Stable 5 pen 8	0.0338
TET-B	Stable 5 pen 13	4.05
TET-B	Stable 5 pen 13	0.491
TET-B	Stable 5 pen 16	7.99
TET-B	Stable 5 pen 16	2.3
TET-B	Stable 5 pens 1-4	1.72
TET-B	Stable 5 pens 1-4	2.07
TET-B	Stable 6 pen 2	0
TET-B	Stable 6 pen 2	0
TET-B	Stable 6 pen 3	0
TET-B	Stable 6 pen 3	0
TET-B	Stable 6 pen 12	0
TET-B	Stable 6 pen 12	0
TET-B	Stable 6 pen 15	0
TET-B	Stable 6 pen 15	0
TET-B	Stable 6 pens 1-4	0
TET-B	Stable 6 pens 1-4	0
TET-B	Pool pen stables 1-6	0
TET-B	Pool pen stables 1-6	0
TET-B	Stable 1 shoe cover 1	10.7
TET-B	Stable 1 shoe cover 1	4.09
TET-B	Stable 1 shoe cover 2	15.7
TET-B	Stable 1 shoe cover 2	15.7
TET-B	Stable 1 shoe covers 1+2	9.06
TET-B	Stable 1 shoe covers 1+2	6.92
TET-B	Stable 2 shoe cover 1	137
TET-B	Stable 2 shoe cover 1	101
TET-B	Stable 2 shoe cover 2	4.54
TET-B	Stable 2 shoe cover 2	15.4
TET-B	Stable 2 shoe covers 1+2	16.2
TET-B	Stable 2 shoe covers 1+2	17.1
TET-B	Stable 3 shoe cover 1	0
TET-B	Stable 3 shoe cover 1	0
TET-B	Stable 3 shoe cover 2	0
TET-B	Stable 3 shoe cover 2	0
TET-B	positive control	10000
TET-B	positive control	10000
TET-B	positive control	10000
TET-B	negative control
TET-B	Stable 3 shoe covers 1+2	3.3
TET-B	Stable 3 shoe covers 1+2	1.09
TET-B	Stable 5 shoe cover 1	0
TET-B	Stable 5 shoe cover 1	0
TET-B	Stable 5 shoe cover 2	0
TET-B	Stable 5 shoe cover 2	0.179
TET-B	Stable 5 shoe covers 1+2	1.45
TET-B	Stable 5 shoe covers 1+2	1.36
TET-B	Stable 6 shoe cover 1	6.37
TET-B	Stable 6 shoe cover 1	11
TET-B	Stable 6 shoe cover 2	3.15
TET-B	Stable 6 shoe cover 2	2.1
TET-B	Stable 6 shoe cover 1+2	0
TET-B	Stable 6 shoe covers 1+2	0.44
TET-B	Pool shoe covers stables 1-6	3.9
TET-B	Pool shoe covers stables 1-6	0.642
TET-B	Slurry 1	0
TET-B	Slurry 1	0
TET-B	Slurry 2	0
TET-B	Slurry 2	0
TET-B	Slurry 3	9.72
TET-B	Slurry 3	1.91
TET-B	Pool slurry 1-3	6.01
TET-B	Pool slurry 1-3	4.61
TET-B	positive control	10000
TET-B	positive control	10000
TET-B	positive control	10000
TET-B	negative control
TET-B	negative extraction control
TET-B	negative extraction control
TET-B	positive extraction control
TET-B	positive extraction control
TET-B
TET-B
TET-B
TET-B
TET-B
TET-B
TET-B
TET-B
TET-B
TET-B
TET-B
TET-B
TET-B
TET-B
TET-B
TET-B
TET-B
TET-B
TET-B
TET-B
TET-B
TET-B
TET-B
TET-B
TET-B
TET-B
TET-B
TET-B
TET-B
TET-B
TET-B
TET-B
TET-B
TET-B
TET-B
TET-B
TET-B
TET-B
TET-B
TET-B
TET-B
TET-B
TET-B
TET-B
TET-B
TET-B
TET-B
TET-B
TET-B
TET-B
TET-B
TET-B
TET-B
TET-B
TET-B
TET-B
TET-B
TET-B
TET-B
TET-B
TET-B
TET-B
TET-B
TET-B
TET-B
TET-B
TET-B
TET-B
TET-B
TET-B
TET-B
TET-B
TET-B
TET-B
TET-B
TET-B
TET-B
TET-B
TET-B
TET-B
TET-B
TET-B
TET-B
TET-B
TET-B
TET-B
TET-B
TET-B
TET-B
TET-B
TET-B
TET-B
TET-B
TET-B
TET-B
TET-B
TET-B
TET-B
TET-B
TET-B
TET-B
TET-B
TET-B
TET-B
TET-B
TET-B
TET-B
TET-B
TET-B
TET-B
TET-B
TET-B
TET-B
TET-B
TET-B
TET-B
TET-B
TET-B
TET-B
TET-B
TET-B
TET-B
TET-B
TET-B
TET-B
TET-B
TET-B
TET-B
TET-B
TET-B
TET-B
TET-B
TET-B
TET-B
TET-B
TET-B
TET-B
TET-B
TET-B
TET-B
TET-B
TET-B
TET-B
TET-B
TET-B
TET-B
TET-B
TET-B
TET-B
TET-B
TET-B
TET-B
TET-B
TET-B
TET-B
TET-B
TET-B
TET-B
TET-B
TET-B
TET-B
TET-B
TET-B
TET-B
TET-B
TET-B
TET-B
TET-B
TET-B
TET-B
TET-B
TET-B
TET-B
TET-B
TET-B
TET-B
TET-B
TET-B
TET-B
TET-B
TET-B
TET-B
TET-B
TET-B
TET-B
TET-B
TET-B
TET-B
TET-B
TET-B
TET-B
TET-B
TET-B
TET-B
TET-B
TET-B
TET-B
TET-B
TET-B
TET-B
TET-B
TET-B
TET-B
TET-B
TET-B
TET-B
TET-B
TET-B
TET-B
TET-B
TET-B
TET-B
TET-B
TET-B
TET-B
TET-B
TET-B
TET-B
TET-B
TET-B
TET-B
TET-B
TET-B
TET-B
TET-B
TET-B
TET-B
TET-B
TET-B
TET-B
TET-B
TET-B
TET-B
TET-B
TET-B
TET-B
TET-B
TET-B
TET-B
TET-B
TET-B
TET-B
TET-B
TET-B
TET-B
TET-B
TET-B
TET-B
TET-B
TET-B
TET-B
TET-B
TET-B
TET-B
TET-B
TET-B
TET-B
TET-B
TET-B
TET-B
TET-B
TET-B
TET-B
TET-B
TET-B
TET-B
TET-B
TET-B
TET-B
TET-B
TET-B
TET-B
TET-B
TET-B
TET-B
TET-B
TET-B
TET-B
TET-B
TET-B
TET-B
TET-B
TET-B
TET-B
TET-B
TET-B
TET-B
TET-B
TET-B
TET-B
TET-B
TET-B
TET-B
TET-B
TET-B
TET-B
TET-B
TET-B
TET-B
TET-B
TET-B
TET-B
TET-B
TET-B
TET-B
TET-B
TET-B
TET-B
TET-B
TET-B
TET-B
TET-B
TET-B
TET-B
TET-B
TET-B
TET-B
TET-B
TET-B
TET-B
TET-B
TET-B
TET-B
TET-B
TET-B
TET-B
TET-B
TET-B
TET-B
TET-B
TET-B
TET-B
TET-B
TET-B
TET-B
TET-B
TET-B
TET-B
TET-B
TET-B
TET-B
TET-B
TET-B
TET-B
TET-B
TET-B
TET-B
TET-B
TET-B
TET-B
TET-B
TET-B
TET-B
TET-B
TET-B
TET-B
TET-B
TET-B
TET-B
TET-B
TET-B
TET-B
TET-B
TET-B
TET-B
TET-B
TET-B
TET-B
TET-B
TET-B
TET-B
TET-B
TET-B
TET-B
TET-B
TET-B
TET-B
TET-B
TET-B
TET-B
TET-B
TET-B
TET-B
TET-B
TET-B
TET-B
TET-B
TET-B
TET-B
TET-B
TET-B
TET-B
TET-B
TET-B
TET-B
TET-B
TET-B
TET-B
TET-B
TET-B
TET-B
TET-B
TET-B
TET-B
TET-B
TET-B
TET-B
TET-B
TET-B
TET-B
TET-B
TET-B
TET-B
TET-B
TET-B
TET-B
TET-B
TET-B
TET-B
TET-B
TET-B
TET-B
TET-B
TET-B
TET-B
TET-B
TET-B
TET-B
TET-B
TET-B
TET-B
TET-B
TET-B
TET-B
TET-B
TET-B
TET-B
TET-B
TET-B
TET-B
TET-B
TET-B
TET-B
TET-B
TET-B
TET-B
TET-B
TET-B
TET-B
TET-B
TET-B
TET-B
TET-B
TET-B
TET-B
TET-B
TET-B
TET-B
TET-B
TET-B
TET-B
TET-B
TET-B
TET-B
TET-B
TET-B
TET-B
TET-B
TET-B
TET-B
TET-B
TET-B
TET-B
TET-B
TET-B
TET-B
TET-B
TET-B
TET-B
TET-B
TET-B
TET-B
TET-B
TET-B
TET-B
TET-B
TET-B
TET-B
TET-B
TET-B
TET-B
TET-B
TET-B
TET-B
TET-B
TET-B
TET-B
TET-B
TET-B
TET-B
TET-B
TET-B
TET-B
TET-B
TET-B
TET-B
TET-B
TET-B
TET-B
TET-B
TET-B
TET-B
TET-B
TET-B
TET-B
TET-B
TET-B
TET-B
TET-B
TET-B
TET-B
TET-B
TET-B
TET-B
TET-B
TET-B
TET-B
TET-B
TET-B
TET-B
TET-B
TET-B
TET-B
TET-B
TET-B
TET-B
TET-B
TET-B
TET-B
TET-B
TET-B
TET-B
TET-B
TET-B
TET-B
TET-B
TET-B
TET-B
TET-B
TET-B
TET-B
TET-B
TET-B
TET-B
TET-B
TET-B
TET-B
TET-B
TET-B
TET-B
TET-B
TET-B
TET-B
TET-B
TET-B
TET-B
TET-B
TET-B
TET-B
TET-B
TET-B
TET-B
TET-B
TET-B
TET-B
TET-B
TET-B
TET-B
TET-B
TET-B
TET-B
TET-B
TET-B
TET-B
TET-B
TET-B
TET-B
TET-B
TET-B
TET-B
TET-B
TET-B
TET-B
TET-B
TET-B
TET-B
TET-B
TET-B
TET-B
TET-B
TET-B
TET-B
TET-B
TET-B
TET-B
TET-B
TET-B
TET-B
TET-B
TET-B
TET-B
TET-B
TET-B
TET-B
TET-B
TET-B
TET-B
TET-B
TET-B
TET-B
TET-B
TET-B
TET-B
TET-B
TET-B
TET-B
TET-B
TET-B
TET-B
TET-B
TET-B
TET-B
TET-B
TET-B
TET-B
TET-B
TET-B
TET-B
TET-B
TET-B
TET-B
TET-B
TET-B
TET-B
TET-B
TET-B
TET-B
TET-B
TET-B
TET-B
TET-B
TET-B
TET-B
TET-B
TET-B
TET-B
TET-B
TET-B
TET-B
TET-B
TET-B
TET-B
TET-B
TET-B
TET-B
TET-B
TET-B
TET-B
TET-B
TET-B
TET-B
TET-B
TET-B
TET-B
TET-B
TET-B
TET-B
TET-B
TET-B
TET-B
TET-B
TET-B
TET-B
TET-B
TET-B
TET-B
TET-B
TET-B
TET-B
TET-B
TET-B
TET-B
TET-B
TET-B
TET-B
TET-B
TET-B
TET-B
TET-B
TET-B
TET-B
TET-B
TET-B
TET-B
TET-B
TET-B
TET-B
TET-B
TET-B
TET-B
TET-B
TET-B
TET-B
TET-B
TET-B
TET-B
TET-B
TET-B
TET-B
TET-B
TET-B
TET-B
TET-B
TET-B
TET-B
TET-B
TET-B
TET-B
TET-B
TET-B
TET-B
TET-B
TET-B
TET-B
TET-B
TET-B
TET-B
TET-B
TET-B
TET-B
TET-B
TET-B
TET-B
TET-B
TET-B
TET-B
TET-B
TET-B
TET-B
TET-B
TET-B
TET-B
TET-B
TET-B
TET-B
TET-B
TET-B
TET-B
TET-B
TET-B
TET-B
TET-B
TET-B
TET-B
TET-B
TET-B
TET-B
TET-B
TET-B
TET-B
TET-B
TET-B
TET-B
TET-B
TET-B
TET-B
TET-B
TET-B
TET-B
TET-B
TET-B
TET-B
TET-B
TET-B
TET-B
TET-B
TET-B
TET-B
TET-B
TET-B
TET-B
TET-B
TET-B
TET-B
TET-B
TET-B
TET-B
TET-B
TET-B
TET-B
TET-B
TET-B
TET-B
TET-B
TET-B
TET-B
TET-B
TET-B
TET-B
TET-B
TET-B
TET-B
TET-B
TET-B
TET-B
TET-B
TET-B
TET-B
TET-B
TET-B
TET-B
TET-B
TET-B
TET-B
TET-B
TET-B
TET-B
TET-B
TET-B
TET-B
TET-B
TET-B
TET-B
TET-B
TET-B
TET-B
TET-B
TET-B
TET-B
TET-B
TET-B
TET-B
TET-B
TET-B
TET-B
TET-B
TET-B
TET-B
TET-B
TET-B
TET-B
TET-B
TET-B
TET-B
TET-B
TET-B
TET-B
TET-B
TET-B
TET-B
TET-B
TET-B
TET-B
TET-B
TET-B
TET-B
TET-B
TET-B
TET-B
TET-B
TET-B
TET-B
TET-B
TET-B
TET-B
TET-B
TET-B
TET-B
TET-B
TET-B
TET-B
TET-B
TET-B
TET-B
TET-B
TET-B
TET-B
TET-B
TET-B
TET-B
TET-B
TET-B
TET-B
TET-B
TET-B
TET-B
TET-B
TET-B
TET-B
TET-B
TET-B
TET-B
TET-B
TET-B
TET-B
TET-B
TET-B
TET-B
TET-B
TET-B
TET-B
TET-B
TET-B
TET-B
TET-B
TET-B
TET-B
TET-B
TET-B
TET-B
TET-B
TET-B
TET-B
TET-B
TET-B
TET-B
TET-B
TET-B
TET-B
TET-B
TET-B
TET-B
TET-B
TET-B
TET-B
TET-B
TET-B
TET-B
TET-B
TET-B
TET-B
TET-B
TET-B
TET-B
TET-B
TET-B
TET-B
TET-B
TET-B
TET-B
TET-B
TET-B
TET-B
TET-B
TET-B
TET-B
TET-B
TET-B
TET-B
TET-B
TET-B
TET-B
TET-B
TET-B
TET-B
TET-B
TET-B
TET-B
TET-B
TET-B
TET-B
TET-B
TET-B
TET-B
TET-B
TET-B
TET-B
TET-B
TET-B
TET-B
TET-B
TET-B
TET-B
TET-B
TET-B
TET-B
TET-B
TET-B
TET-B
TET-B
TET-B
TET-B
TET-B
TET-B
TET-B
TET-B
TET-B
TET-B
TET-B
TET-B
TET-B
TET-B
TET-B
TET-B
TET-B
TET-B
TET-B
TET-B
TET-B
TET-B
TET-B
TET-B
TET-B
TET-B
TET-B
TET-B
TET-B
TET-B
TET-B
TET-B
TET-B
TET-B
TET-B
TET-B
TET-B
TET-B
TET-B
TET-B
TET-B
TET-B
TET-B
TET-B
TET-B
TET-B
TET-B
TET-B
TET-B
TET-B
TET-B
TET-B
TET-B
TET-B
TET-B
TET-B
TET-B
TET-B
TET-B
TET-B
TET-B
TET-B
TET-B
TET-B
TET-B
TET-B
TET-B
TET-B
TET-B
TET-B
TET-B
TET-B
TET-B
TET-B
TET-B
TET-B
TET-B
TET-B
TET-B
TET-B
TET-B
TET-B
TET-B
TET-B
TET-B
TET-B
TET-B
TET-B
TET-B
TET-B
TET-B
TET-B
TET-B
TET-B
TET-B
TET-B
TET-B
TET-B
TET-B
TET-B
TET-B
TET-B
TET-B
TET-B
TET-B
TET-B
TET-B
TET-B
TET-B
TET-B
TET-B
TET-B
TET-B
TET-B
TET-B
TET-B
TET-B
TET-B
TET-B
TET-B
TET-B
TET-B
TET-B
TET-B
TET-B
TET-B
TET-B
TET-B
TET-B
TET-B
TET-B
TET-B
TET-B
TET-B
TET-B
TET-B
TET-B
TET-B
TET-B
TET-B
TET-B
TET-B
TET-B
TET-B
TET-B
TET-B
TET-B
TET-B
TET-B
TET-B
TET-B
TET-B
TET-B
TET-B
TET-B
TET-B
TET-B
TET-B
TET-B
TET-B
TET-B
TET-B
TET-B
TET-B
TET-B
TET-B
TET-B
TET-B
TET-B
TET-B
TET-B
TET-B
TET-B
TET-B
TET-B
TET-B
TET-B
TET-B
TET-B
TET-B
TET-B
TET-B
TET-B
TET-B
TET-B
TET-B
TET-B
TET-B
TET-B
TET-B
TET-B
TET-B
TET-B
TET-B
TET-B
TET-B
TET-B
TET-B
TET-B
TET-B
TET-B
TET-B
TET-B
TET-B
TET-B
TET-B
TET-B
TET-B
TET-B
TET-B
TET-B
TET-B
TET-B
TET-B
TET-B
TET-B
TET-B
TET-B
TET-B
TET-B
TET-B
TET-B
TET-B
TET-B
TET-B
TET-B
TET-B
TET-B
TET-B
TET-B
TET-B
TET-B
TET-B
TET-B
TET-B
TET-B
TET-B
TET-B
TET-B
TET-B
TET-B
TET-B
TET-B
TET-B
TET-B
TET-B
TET-B
TET-B
TET-B
TET-B
TET-B
TET-B
TET-B
TET-B
TET-B
TET-B
TET-B
TET-B
TET-B
TET-B
TET-B
TET-B
TET-B
TET-B
TET-B
TET-B
TET-B
TET-B
TET-B
TET-B
TET-B
TET-B
TET-B
TET-B
TET-B
TET-B
TET-B
TET-B
TET-B
TET-B
TET-B
TET-B
TET-B
TET-B
TET-B
TET-B
TET-B
TET-B
TET-B
TET-B
TET-B
TET-B
TET-B
TET-B
TET-B
TET-B
TET-B
TET-B
TET-B
TET-B
TET-B
TET-B
TET-B
TET-B
TET-B
TET-B
TET-B
TET-B
TET-B
TET-B
TET-B
TET-B
TET-B
TET-B
TET-B
TET-B
TET-B
TET-B
TET-B
TET-B
TET-B
TET-B
TET-B
TET-B
TET-B
TET-B
TET-B
TET-B
TET-B
TET-B
TET-B
TET-B
TET-B
TET-B
TET-B
TET-B
TET-B
TET-B
TET-B
TET-B
TET-B
TET-B
TET-B
TET-B
TET-B
TET-B
TET-B
TET-B
TET-B
TET-B
TET-B
TET-B
TET-B
TET-B
TET-B
TET-B
TET-B
TET-B
TET-B
TET-B
TET-B
TET-B
TET-B
TET-B
TET-B
TET-B
TET-B
TET-B
TET-B
TET-B
TET-B
TET-B
TET-B
TET-B
TET-B
TET-B
TET-B
TET-B
TET-B
TET-B
TET-B
TET-B
TET-B
TET-B
TET-B
TET-B
TET-B
TET-B
TET-B
TET-B
TET-B
TET-B
TET-B
TET-B
TET-B
TET-B
TET-B
TET-B
TET-B
TET-B
TET-B
TET-B
TET-B
TET-B
TET-B
TET-B
TET-B
TET-B
TET-B
TET-B
TET-B
TET-B
TET-B
TET-B
TET-B
TET-B
TET-B
TET-B
TET-B
TET-B
TET-B
TET-B
TET-B
TET-B
TET-B
TET-B
TET-B
TET-B
TET-B
TET-B
TET-B
TET-B
TET-B
TET-B
TET-B
TET-B
TET-B
TET-B
TET-B
TET-B
TET-B
TET-B
TET-B
TET-B
TET-B
TET-B
TET-B
TET-B
TET-B
TET-B
TET-B
TET-B
TET-B
TET-B
TET-B
TET-B
TET-B
TET-B
TET-B
TET-B
TET-B
TET-B
TET-B
TET-B
TET-B
TET-B
TET-B
TET-B
TET-B
TET-B
TET-B
TET-B
TET-B
TET-B
TET-B
TET-B
TET-B
TET-B
TET-B
TET-B
TET-B
TET-B
TET-B
TET-B
TET-B
TET-B
TET-B
TET-B
TET-B
TET-B
TET-B
TET-B
TET-B
TET-B
TET-B
TET-B
TET-B
TET-B
TET-B
TET-B
TET-B
TET-B
TET-B
TET-B
TET-B
TET-B
TET-B
TET-B
TET-B
TET-B
TET-B
TET-B
TET-B
TET-B
TET-B
TET-B
TET-B
TET-B
TET-B
TET-B
TET-B
TET-B
TET-B
TET-B
TET-B
TET-B
TET-B
TET-B
TET-B
TET-B
TET-B
TET-B
TET-B
TET-B
TET-B
TET-B
TET-B
TET-B
TET-B
TET-B
TET-B
TET-B
TET-B
TET-B
TET-B
TET-B
TET-B
TET-B
TET-B
TET-B
TET-B
TET-B
TET-B
TET-B
TET-B
TET-B
TET-B
TET-B
TET-B
TET-B
TET-B
TET-B
TET-B
TET-B
TET-B
TET-B
TET-B
TET-B
TET-B
TET-B
TET-B
TET-B
TET-B
TET-B
TET-B
TET-B
TET-B
TET-B
TET-B
TET-B
TET-B
TET-B
TET-B
TET-B
TET-B
TET-B
TET-B
TET-B
TET-B
TET-B
TET-B
TET-B
TET-B
TET-B
TET-B
TET-B
TET-B
TET-B
TET-B
TET-B
TET-B
TET-B
TET-B
TET-B
TET-B
TET-B
TET-B
TET-B
TET-B
TET-B
TET-B
TET-B
TET-B
TET-B
TET-B
TET-B
TET-B
TET-B
TET-B
TET-B
TET-B
TET-B
TET-B
TET-B
TET-B
TET-B
TET-B
TET-B
TET-B
TET-B
TET-B
TET-B
TET-B
TET-B
TET-B
TET-B
TET-B
TET-B
TET-B
TET-B
TET-B
TET-B
TET-B
TET-B
TET-B
TET-B
TET-B
TET-B
TET-B
TET-B
TET-B
TET-B
TET-B
TET-B
TET-B
TET-B
TET-B
TET-B
TET-B
TET-B
TET-B
TET-B
TET-B
TET-B
TET-B
TET-B
TET-B
TET-B
TET-B
TET-B
TET-B
TET-B
TET-B
TET-B
TET-B
TET-B
TET-B
TET-B
TET-B
TET-B
TET-B
TET-B
TET-B
TET-B
TET-B
TET-B
TET-B
TET-B
TET-B
TET-B
TET-B
TET-B
TET-B
TET-B
TET-B
TET-B
TET-B
TET-B
TET-B
TET-B
TET-B
TET-B
TET-B
TET-B
TET-B
TET-B
TET-B
TET-B
TET-B
TET-B
TET-B
TET-B
TET-B
TET-B
TET-B
TET-B
TET-B
TET-B
TET-B
TET-B
TET-B
TET-B
TET-B
TET-B
TET-B
TET-B
TET-B
TET-B
TET-B
TET-B
TET-B
TET-B
TET-B
TET-B
TET-B
TET-B
TET-B
TET-B
TET-B
TET-B
TET-B
TET-B
TET-B
TET-B
TET-B
TET-B
TET-B
TET-B
TET-B
TET-B
TET-B
TET-B
TET-B
TET-B
TET-B
TET-B
TET-B
TET-B
TET-B
TET-B
TET-B
TET-B
TET-B
TET-B
TET-B
TET-B
TET-B
TET-B
TET-B
TET-B
TET-B
TET-B
TET-B
TET-B
TET-B
TET-B
TET-B
TET-B
TET-B
TET-B
TET-B
TET-B
TET-B
TET-B
TET-B
TET-B
TET-B
TET-B
TET-B
TET-B
TET-B
TET-B
TET-B
TET-B
TET-B
TET-B
TET-B
TET-B
TET-B
TET-B
TET-B
TET-B
TET-B
TET-B
TET-B
TET-B
TET-B
TET-B
TET-B
TET-B
TET-B
TET-B
TET-B
TET-B
TET-B
TET-B
TET-B
TET-B
TET-B
TET-B
TET-B
TET-B
TET-B
TET-B
TET-B
TET-B
TET-B
TET-B
TET-B
TET-B
TET-B
TET-B
TET-B
TET-B
TET-B
TET-B
TET-B
TET-B
TET-B
TET-B
TET-B
TET-B
TET-B
TET-B
TET-B
TET-B
TET-B
TET-B
TET-B
TET-B
TET-B
TET-B
TET-B
TET-B
TET-B
TET-B
TET-B
TET-B
TET-B
TET-B
TET-B
TET-B
TET-B
TET-B
TET-B
TET-B
TET-B
TET-B
TET-B
TET-B
TET-B
TET-B
TET-B
TET-B
TET-B
TET-B
TET-B
TET-B
TET-B
TET-B
TET-B
TET-B
TET-B
TET-B
TET-B
TET-B
TET-B
TET-B
TET-B
TET-B
TET-B
TET-B
TET-B
TET-B
TET-B
TET-B
TET-B
TET-B
TET-B
TET-B
TET-B
TET-B
TET-B
TET-B
TET-B
TET-B
TET-B
[truncated: 1,046,576+ more rows]

## Sheet: tetC
gene	Name	Calc Conc (copies/ul)
TET-C	Stable 1 pen 3	25.9
TET-C	Stable 1 pen 3	28.6
TET-C	Stable 1 pen 4	182
TET-C	Stable 1 pen 4	146
TET-C	Stable 1 pen 15	3550
TET-C	Stable 1 pen 15	1360
TET-C	Stable 1 pen 16	6.26
TET-C	Stable 1 pen 16	4.46
TET-C	Stable 1 pens 1-4	106
TET-C	Stable 1 pens 1-4	122
TET-C	Stable 2 pen 1	211
TET-C	Stable 2 pen 1	479
TET-C	Stable 2 pen 2	4.65
TET-C	Stable 2 pen 2	5.25
TET-C	Stable 2 pen 3	318
TET-C	Stable 2 pen 3	236
TET-C	Stable 2 pen 8	712
TET-C	Stable 2 pen 8	897
TET-C	Stable 2 pens 1-4	589
TET-C	Stable 2 pens 1-4	796
TET-C	Stable 3 pen 1	190
TET-C	Stable 3 pen 1	744
TET-C	Stable 3 pen 5	9110
TET-C	Stable 3 pen 5	7300
TET-C	Stable 3 pen 7	11.1
TET-C	Stable 3 pen 7	4.91
TET-C	Stable 3 pen 14	263
TET-C	Stable 3 pen 14	120
TET-C	Stable 3 pens 1-4	131
TET-C	Stable 3 pens 1-4	274
TET-C	Stable 5 pen 7	67.4
TET-C	Stable 6 pen 7	87.6
TET-C	Stable 5 pen 8	17.3
TET-C	Stable 5 pen 8	19.7
TET-C	Stable 5 pen 13	0
TET-C	Stable 5 pen 13	0
TET-C	Stable 5 pen 16	0
TET-C	Stable 5 pen 16	0
TET-C	Stable 5 pens 1-4	7.68
TET-C	Stable 5 pens 1-4	7.88
TET-C	Stable 6 pen 2	319
TET-C	Stable 6 pen 2	140
TET-C	Stable 6 pen 3	11900
TET-C	Stable 6 pen 3	8640
TET-C	Stable 6 pen 12	1120
TET-C	Stable 6 pen 12	1610
TET-C	Stable 6 pen 15	1080
TET-C	Stable 6 pen 15	611
TET-C	Stable 6 pens 1-4	1080
TET-C	Stable 6 pens 1-4	1070
TET-C	Pool pen stables 1-6	234
TET-C	Pool pen stables 1-6	270
TET-C	Stable 1 shoe cover 1	7.17
TET-C	Stable 1 shoe cover 1	14.5
TET-C	Stable 1 shoe cover 2	2.5
TET-C	Stable 1 shoe cover 2	2.44
TET-C	Stable 1 shoe covers 1+2	5.37
TET-C	Stable 1 shoe covers 1+2	17.7
TET-C	Stable 2 shoe cover 1	4.97
TET-C	Stable 2 shoe cover 1	7.53
TET-C	Stable 2 shoe cover 2	0.227
TET-C	Stable 2 shoe cover 2	0.133
TET-C	Stable 2 shoe covers 1+2	0.262
TET-C	Stable 2 shoe covers 1+2	0.453
TET-C	Stable 3 shoe cover 1	7.32
TET-C	Stable 3 shoe cover 1	6.54
TET-C	Stable 3 shoe cover 2	1.73
TET-C	Stable 3 shoe cover 2	2.35
TET-C	positive control	1000
TET-C	positive control	1000
TET-C	positive control	1000
TET-C	negative control
TET-C	Stable 3 shoe covers 1+2	2.12
TET-C	Stable 3 shoe covers 1+2	1.04
TET-C	Stable 5 shoe cover 1	0.0511
TET-C	Stable 5 shoe cover 1	0.131
TET-C	Stable 5 shoe cover 2	0.0148
TET-C	Stable 5 shoe cover 2	0.174
TET-C	Stable 5 shoe covers 1+2	0
TET-C	Stable 5 shoe covers 1+2	0
TET-C	Stable 6 shoe cover 1	0.489
TET-C	Stable 6 shoe cover 1	0.767
TET-C	Stable 6 shoe cover 2	0.215
TET-C	Stable 6 shoe cover 2	0.822
TET-C	Stable 6 shoe cover 1+2	0.0486
TET-C	Stable 6 shoe covers 1+2	0.307
TET-C	Pool shoe covers stables 1-6	0.077
TET-C	Pool shoe covers stables 1-6	0.206
TET-C	Slurry 1	3.66
TET-C	Slurry 1	4.36
TET-C	Slurry 2	0
TET-C	Slurry 2	0
TET-C	Slurry 3	11.6
TET-C	Slurry 3	28
TET-C	Pool slurry 1-3	9.87
TET-C	Pool slurry 1-3	22.5
TET-C	positive control	1000
TET-C	positive control	1000
TET-C	positive control	1000
TET-C	negative control
TET-C	negative extraction control
TET-C	negative extraction control
TET-C	positive extraction control
TET-C	positive extraction control
TET-C
TET-C
TET-C
TET-C
TET-C
TET-C
TET-C
TET-C
TET-C
TET-C
TET-C
TET-C
TET-C
TET-C
TET-C
TET-C
TET-C
TET-C
TET-C
TET-C
TET-C
TET-C
TET-C
TET-C
TET-C
TET-C
TET-C
TET-C
TET-C
TET-C
TET-C
TET-C
TET-C
TET-C
TET-C
TET-C
TET-C
TET-C
TET-C
TET-C
TET-C
TET-C
TET-C
TET-C
TET-C
TET-C
TET-C
TET-C
TET-C
TET-C
TET-C
TET-C
TET-C
TET-C
TET-C
TET-C
TET-C
TET-C
TET-C
TET-C
TET-C
TET-C
TET-C
TET-C
TET-C
TET-C
TET-C
TET-C
TET-C
TET-C
TET-C
TET-C
TET-C
TET-C
TET-C
TET-C
TET-C
TET-C
TET-C
TET-C
TET-C
TET-C
TET-C
TET-C
TET-C
TET-C
TET-C
TET-C
TET-C
TET-C
TET-C
TET-C
TET-C
TET-C
TET-C
TET-C
TET-C
TET-C
TET-C
TET-C
TET-C
TET-C
TET-C
TET-C
TET-C
TET-C
TET-C
TET-C
TET-C
TET-C
TET-C
TET-C
TET-C
TET-C
TET-C
TET-C
TET-C
TET-C
TET-C
TET-C
TET-C
TET-C
TET-C
TET-C
TET-C
TET-C
TET-C
TET-C
TET-C
TET-C
TET-C
TET-C
TET-C
TET-C
TET-C
TET-C
TET-C
TET-C
TET-C
TET-C
TET-C
TET-C
TET-C
TET-C
TET-C
TET-C
TET-C
TET-C
TET-C
TET-C
TET-C
TET-C
TET-C
TET-C
TET-C
TET-C
TET-C
TET-C
TET-C
TET-C
TET-C
TET-C
TET-C
TET-C
TET-C
TET-C
TET-C
TET-C
TET-C
TET-C
TET-C
TET-C
TET-C
TET-C
TET-C
TET-C
TET-C
TET-C
TET-C
TET-C
TET-C
TET-C
TET-C
TET-C
TET-C
TET-C
TET-C
TET-C
TET-C
TET-C
TET-C
TET-C
TET-C
TET-C
TET-C
TET-C
TET-C
TET-C
TET-C
TET-C
TET-C
TET-C
TET-C
TET-C
TET-C
TET-C
TET-C
TET-C
TET-C
TET-C
TET-C
TET-C
TET-C
TET-C
TET-C
TET-C
TET-C
TET-C
TET-C
TET-C
TET-C
TET-C
TET-C
TET-C
TET-C
TET-C
TET-C
TET-C
TET-C
TET-C
TET-C
TET-C
TET-C
TET-C
TET-C
TET-C
TET-C
TET-C
TET-C
TET-C
TET-C
TET-C
TET-C
TET-C
TET-C
TET-C
TET-C
TET-C
TET-C
TET-C
TET-C
TET-C
TET-C
TET-C
TET-C
TET-C
TET-C
TET-C
TET-C
TET-C
TET-C
TET-C
TET-C
TET-C
TET-C
TET-C
TET-C
TET-C
TET-C
TET-C
TET-C
TET-C
TET-C
TET-C
TET-C
TET-C
TET-C
TET-C
TET-C
TET-C
TET-C
TET-C
TET-C
TET-C
TET-C
TET-C
TET-C
TET-C
TET-C
TET-C
TET-C
TET-C
TET-C
TET-C
TET-C
TET-C
TET-C
TET-C
TET-C
TET-C
TET-C
TET-C
TET-C
TET-C
TET-C
TET-C
TET-C
TET-C
TET-C
TET-C
TET-C
TET-C
TET-C
TET-C
TET-C
TET-C
TET-C
TET-C
TET-C
TET-C
TET-C
TET-C
TET-C
TET-C
TET-C
TET-C
TET-C
TET-C
TET-C
TET-C
TET-C
TET-C
TET-C
TET-C
TET-C
TET-C
TET-C
TET-C
TET-C
TET-C
TET-C
TET-C
TET-C
TET-C
TET-C
TET-C
TET-C
TET-C
TET-C
TET-C
TET-C
TET-C
TET-C
TET-C
TET-C
TET-C
TET-C
TET-C
TET-C
TET-C
TET-C
TET-C
TET-C
TET-C
TET-C
TET-C
TET-C
TET-C
TET-C
TET-C
TET-C
TET-C
TET-C
TET-C
TET-C
TET-C
TET-C
TET-C
TET-C
TET-C
TET-C
TET-C
TET-C
TET-C
TET-C
TET-C
TET-C
TET-C
TET-C
TET-C
TET-C
TET-C
TET-C
TET-C
TET-C
TET-C
TET-C
TET-C
TET-C
TET-C
TET-C
TET-C
TET-C
TET-C
TET-C
TET-C
TET-C
TET-C
TET-C
TET-C
TET-C
TET-C
TET-C
TET-C
TET-C
TET-C
TET-C
TET-C
TET-C
TET-C
TET-C
TET-C
TET-C
TET-C
TET-C
TET-C
TET-C
TET-C
TET-C
TET-C
TET-C
TET-C
TET-C
TET-C
TET-C
TET-C
TET-C
TET-C
TET-C
TET-C
TET-C
TET-C
TET-C
TET-C
TET-C
TET-C
TET-C
TET-C
TET-C
TET-C
TET-C
TET-C
TET-C
TET-C
TET-C
TET-C
TET-C
TET-C
TET-C
TET-C
TET-C
TET-C
TET-C
TET-C
TET-C
TET-C
TET-C
TET-C
TET-C
TET-C
TET-C
TET-C
TET-C
TET-C
TET-C
TET-C
TET-C
TET-C
TET-C
TET-C
TET-C
TET-C
TET-C
TET-C
TET-C
TET-C
TET-C
TET-C
TET-C
TET-C
TET-C
TET-C
TET-C
TET-C
TET-C
TET-C
TET-C
TET-C
TET-C
TET-C
TET-C
TET-C
TET-C
TET-C
TET-C
TET-C
TET-C
TET-C
TET-C
TET-C
TET-C
TET-C
TET-C
TET-C
TET-C
TET-C
TET-C
TET-C
TET-C
TET-C
TET-C
TET-C
TET-C
TET-C
TET-C
TET-C
TET-C
TET-C
TET-C
TET-C
TET-C
TET-C
TET-C
TET-C
TET-C
TET-C
TET-C
TET-C
TET-C
TET-C
TET-C
TET-C
TET-C
TET-C
TET-C
TET-C
TET-C
TET-C
TET-C
TET-C
TET-C
TET-C
TET-C
TET-C
TET-C
TET-C
TET-C
TET-C
TET-C
TET-C
TET-C
TET-C
TET-C
TET-C
TET-C
TET-C
TET-C
TET-C
TET-C
TET-C
TET-C
TET-C
TET-C
TET-C
TET-C
TET-C
TET-C
TET-C
TET-C
TET-C
TET-C
TET-C
TET-C
TET-C
TET-C
TET-C
TET-C
TET-C
TET-C
TET-C
TET-C
TET-C
TET-C
TET-C
TET-C
TET-C
TET-C
TET-C
TET-C
TET-C
TET-C
TET-C
TET-C
TET-C
TET-C
TET-C
TET-C
TET-C
TET-C
TET-C
TET-C
TET-C
TET-C
TET-C
TET-C
TET-C
TET-C
TET-C
TET-C
TET-C
TET-C
TET-C
TET-C
TET-C
TET-C
TET-C
TET-C
TET-C
TET-C
TET-C
TET-C
TET-C
TET-C
TET-C
TET-C
TET-C
TET-C
TET-C
TET-C
TET-C
TET-C
TET-C
TET-C
TET-C
TET-C
TET-C
TET-C
TET-C
TET-C
TET-C
TET-C
TET-C
TET-C
TET-C
TET-C
TET-C
TET-C
TET-C
TET-C
TET-C
TET-C
TET-C
TET-C
TET-C
TET-C
TET-C
TET-C
TET-C
TET-C
TET-C
TET-C
TET-C
TET-C
TET-C
TET-C
TET-C
TET-C
TET-C
TET-C
TET-C
TET-C
TET-C
TET-C
TET-C
TET-C
TET-C
TET-C
TET-C
TET-C
TET-C
TET-C
TET-C
TET-C
TET-C
TET-C
TET-C
TET-C
TET-C
TET-C
TET-C
TET-C
TET-C
TET-C
TET-C
TET-C
TET-C
TET-C
TET-C
TET-C
TET-C
TET-C
TET-C
TET-C
TET-C
TET-C
TET-C
TET-C
TET-C
TET-C
TET-C
TET-C
TET-C
TET-C
TET-C
TET-C
TET-C
TET-C
TET-C
TET-C
TET-C
TET-C
TET-C
TET-C
TET-C
TET-C
TET-C
TET-C
TET-C
TET-C
TET-C
TET-C
TET-C
TET-C
TET-C
TET-C
TET-C
TET-C
TET-C
TET-C
TET-C
TET-C
TET-C
TET-C
TET-C
TET-C
TET-C
TET-C
TET-C
TET-C
TET-C
TET-C
TET-C
TET-C
TET-C
TET-C
TET-C
TET-C
TET-C
TET-C
TET-C
TET-C
TET-C
TET-C
TET-C
TET-C
TET-C
TET-C
TET-C
TET-C
TET-C
TET-C
TET-C
TET-C
TET-C
TET-C
TET-C
TET-C
TET-C
TET-C
TET-C
TET-C
TET-C
TET-C
TET-C
TET-C
TET-C
TET-C
TET-C
TET-C
TET-C
TET-C
TET-C
TET-C
TET-C
TET-C
TET-C
TET-C
TET-C
TET-C
TET-C
TET-C
TET-C
TET-C
TET-C
TET-C
TET-C
TET-C
TET-C
TET-C
TET-C
TET-C
TET-C
TET-C
TET-C
TET-C
TET-C
TET-C
TET-C
TET-C
TET-C
TET-C
TET-C
TET-C
TET-C
TET-C
TET-C
TET-C
TET-C
TET-C
TET-C
TET-C
TET-C
TET-C
TET-C
TET-C
TET-C
TET-C
TET-C
TET-C
TET-C
TET-C
TET-C
TET-C
TET-C
TET-C
TET-C
TET-C
TET-C
TET-C
TET-C
TET-C
TET-C
TET-C
TET-C
TET-C
TET-C
TET-C
TET-C
TET-C
TET-C
TET-C
TET-C
TET-C
TET-C
TET-C
TET-C
TET-C
TET-C
TET-C
TET-C
TET-C
TET-C
TET-C
TET-C
TET-C
TET-C
TET-C
TET-C
TET-C
TET-C
TET-C
TET-C
TET-C
TET-C
TET-C
TET-C
TET-C
TET-C
TET-C
TET-C
TET-C
TET-C
TET-C
TET-C
TET-C
TET-C
TET-C
TET-C
TET-C
TET-C
TET-C
TET-C
TET-C
TET-C
TET-C
TET-C
TET-C
TET-C
TET-C
TET-C
TET-C
TET-C
TET-C
TET-C
TET-C
TET-C
TET-C
TET-C
TET-C
TET-C
TET-C
TET-C
TET-C
TET-C
TET-C
TET-C
TET-C
TET-C
TET-C
TET-C
TET-C
TET-C
TET-C
TET-C
TET-C
TET-C
TET-C
TET-C
TET-C
TET-C
TET-C
TET-C
TET-C
TET-C
TET-C
TET-C
TET-C
TET-C
TET-C
TET-C
TET-C
TET-C
TET-C
TET-C
TET-C
TET-C
TET-C
TET-C
TET-C
TET-C
TET-C
TET-C
TET-C
TET-C
TET-C
TET-C
TET-C
TET-C
TET-C
TET-C
TET-C
TET-C
TET-C
TET-C
TET-C
TET-C
TET-C
TET-C
TET-C
TET-C
TET-C
TET-C
TET-C
TET-C
TET-C
TET-C
TET-C
TET-C
TET-C
TET-C
TET-C
TET-C
TET-C
TET-C
TET-C
TET-C
TET-C
TET-C
TET-C
TET-C
TET-C
TET-C
TET-C
TET-C
TET-C
TET-C
TET-C
TET-C
TET-C
TET-C
TET-C
TET-C
TET-C
TET-C
TET-C
TET-C
TET-C
TET-C
TET-C
TET-C
TET-C
TET-C
TET-C
TET-C
TET-C
TET-C
TET-C
TET-C
TET-C
TET-C
TET-C
TET-C
TET-C
TET-C
TET-C
TET-C
TET-C
TET-C
TET-C
TET-C
TET-C
TET-C
TET-C
TET-C
TET-C
TET-C
TET-C
TET-C
TET-C
TET-C
TET-C
TET-C
TET-C
TET-C
TET-C
TET-C
TET-C
TET-C
TET-C
TET-C
TET-C
TET-C
TET-C
TET-C
TET-C
TET-C
TET-C
TET-C
TET-C
TET-C
TET-C
TET-C
TET-C
TET-C
TET-C
TET-C
TET-C
TET-C
TET-C
TET-C
TET-C
TET-C
TET-C
TET-C
TET-C
TET-C
TET-C
TET-C
TET-C
TET-C
TET-C
TET-C
TET-C
TET-C
TET-C
TET-C
TET-C
TET-C
TET-C
TET-C
TET-C
TET-C
TET-C
TET-C
TET-C
TET-C
TET-C
TET-C
TET-C
TET-C
TET-C
TET-C
TET-C
TET-C
TET-C
TET-C
TET-C
TET-C
TET-C
TET-C
TET-C
TET-C
TET-C
TET-C
TET-C
TET-C
TET-C
TET-C
TET-C
TET-C
TET-C
TET-C
TET-C
TET-C
TET-C
TET-C
TET-C
TET-C
TET-C
TET-C
TET-C
TET-C
TET-C
TET-C
TET-C
TET-C
TET-C
TET-C
TET-C
TET-C
TET-C
TET-C
TET-C
TET-C
TET-C
TET-C
TET-C
TET-C
TET-C
TET-C
TET-C
TET-C
TET-C
TET-C
TET-C
TET-C
TET-C
TET-C
TET-C
TET-C
TET-C
TET-C
TET-C
TET-C
TET-C
TET-C
TET-C
TET-C
TET-C
TET-C
TET-C
TET-C
TET-C
TET-C
TET-C
TET-C
TET-C
TET-C
TET-C
TET-C
TET-C
TET-C
TET-C
TET-C
TET-C
TET-C
TET-C
TET-C
TET-C
TET-C
TET-C
TET-C
TET-C
TET-C
TET-C
TET-C
TET-C
TET-C
TET-C
TET-C
TET-C
TET-C
TET-C
TET-C
TET-C
TET-C
TET-C
TET-C
TET-C
TET-C
TET-C
TET-C
TET-C
TET-C
TET-C
TET-C
TET-C
TET-C
TET-C
TET-C
TET-C
TET-C
TET-C
TET-C
TET-C
TET-C
TET-C
TET-C
TET-C
TET-C
TET-C
TET-C
TET-C
TET-C
TET-C
TET-C
TET-C
TET-C
TET-C
TET-C
TET-C
TET-C
TET-C
TET-C
TET-C
TET-C
TET-C
TET-C
TET-C
TET-C
TET-C
TET-C
TET-C
TET-C
TET-C
TET-C
TET-C
TET-C
TET-C
TET-C
TET-C
TET-C
TET-C
TET-C
TET-C
TET-C
TET-C
TET-C
TET-C
TET-C
TET-C
TET-C
TET-C
TET-C
TET-C
TET-C
TET-C
TET-C
TET-C
TET-C
TET-C
TET-C
TET-C
TET-C
TET-C
TET-C
TET-C
TET-C
TET-C
TET-C
TET-C
TET-C
TET-C
TET-C
TET-C
TET-C
TET-C
TET-C
TET-C
TET-C
TET-C
TET-C
TET-C
TET-C
TET-C
TET-C
TET-C
TET-C
TET-C
TET-C
TET-C
TET-C
TET-C
TET-C
TET-C
TET-C
TET-C
TET-C
TET-C
TET-C
TET-C
TET-C
TET-C
TET-C
TET-C
TET-C
TET-C
TET-C
TET-C
TET-C
TET-C
TET-C
TET-C
TET-C
TET-C
TET-C
TET-C
TET-C
TET-C
TET-C
TET-C
TET-C
TET-C
TET-C
TET-C
TET-C
TET-C
TET-C
TET-C
TET-C
TET-C
TET-C
TET-C
TET-C
TET-C
TET-C
TET-C
TET-C
TET-C
TET-C
TET-C
TET-C
TET-C
TET-C
TET-C
TET-C
TET-C
TET-C
TET-C
TET-C
TET-C
TET-C
TET-C
TET-C
TET-C
TET-C
TET-C
TET-C
TET-C
TET-C
TET-C
TET-C
TET-C
TET-C
TET-C
TET-C
TET-C
TET-C
TET-C
TET-C
TET-C
TET-C
TET-C
TET-C
TET-C
TET-C
TET-C
TET-C
TET-C
TET-C
TET-C
TET-C
TET-C
TET-C
TET-C
TET-C
TET-C
TET-C
TET-C
TET-C
TET-C
TET-C
TET-C
TET-C
TET-C
TET-C
TET-C
TET-C
TET-C
TET-C
TET-C
TET-C
TET-C
TET-C
TET-C
TET-C
TET-C
TET-C
TET-C
TET-C
TET-C
TET-C
TET-C
TET-C
TET-C
TET-C
TET-C
TET-C
TET-C
TET-C
TET-C
TET-C
TET-C
TET-C
TET-C
TET-C
TET-C
TET-C
TET-C
TET-C
TET-C
TET-C
TET-C
TET-C
TET-C
TET-C
TET-C
TET-C
TET-C
TET-C
TET-C
TET-C
TET-C
TET-C
TET-C
TET-C
TET-C
TET-C
TET-C
TET-C
TET-C
TET-C
TET-C
TET-C
TET-C
TET-C
TET-C
TET-C
TET-C
TET-C
TET-C
TET-C
TET-C
TET-C
TET-C
TET-C
TET-C
TET-C
TET-C
TET-C
TET-C
TET-C
TET-C
TET-C
TET-C
TET-C
TET-C
TET-C
TET-C
TET-C
TET-C
TET-C
TET-C
TET-C
TET-C
TET-C
TET-C
TET-C
TET-C
TET-C
TET-C
TET-C
TET-C
TET-C
TET-C
TET-C
TET-C
TET-C
TET-C
TET-C
TET-C
TET-C
TET-C
TET-C
TET-C
TET-C
TET-C
TET-C
TET-C
TET-C
TET-C
TET-C
TET-C
TET-C
TET-C
TET-C
TET-C
TET-C
TET-C
TET-C
TET-C
TET-C
TET-C
TET-C
TET-C
TET-C
TET-C
TET-C
TET-C
TET-C
TET-C
TET-C
TET-C
TET-C
TET-C
TET-C
TET-C
TET-C
TET-C
TET-C
TET-C
TET-C
TET-C
TET-C
TET-C
TET-C
TET-C
TET-C
TET-C
TET-C
TET-C
TET-C
TET-C
TET-C
TET-C
TET-C
TET-C
TET-C
TET-C
TET-C
TET-C
TET-C
TET-C
TET-C
TET-C
TET-C
TET-C
TET-C
TET-C
TET-C
TET-C
TET-C
TET-C
TET-C
TET-C
TET-C
TET-C
TET-C
TET-C
TET-C
TET-C
TET-C
TET-C
TET-C
TET-C
TET-C
TET-C
TET-C
TET-C
TET-C
TET-C
TET-C
TET-C
TET-C
TET-C
TET-C
TET-C
TET-C
TET-C
TET-C
TET-C
TET-C
TET-C
TET-C
TET-C
TET-C
TET-C
TET-C
TET-C
TET-C
TET-C
TET-C
TET-C
TET-C
TET-C
TET-C
TET-C
TET-C
TET-C
TET-C
TET-C
TET-C
TET-C
TET-C
TET-C
TET-C
TET-C
TET-C
TET-C
TET-C
TET-C
TET-C
TET-C
TET-C
TET-C
TET-C
TET-C
TET-C
TET-C
TET-C
TET-C
TET-C
TET-C
TET-C
TET-C
TET-C
TET-C
TET-C
TET-C
TET-C
TET-C
TET-C
TET-C
TET-C
TET-C
TET-C
TET-C
TET-C
TET-C
TET-C
TET-C
TET-C
TET-C
TET-C
TET-C
TET-C
TET-C
TET-C
TET-C
TET-C
TET-C
TET-C
TET-C
TET-C
TET-C
TET-C
TET-C
TET-C
TET-C
TET-C
TET-C
TET-C
TET-C
TET-C
TET-C
TET-C
TET-C
TET-C
TET-C
TET-C
TET-C
TET-C
TET-C
TET-C
TET-C
TET-C
TET-C
TET-C
TET-C
TET-C
TET-C
TET-C
TET-C
TET-C
TET-C
TET-C
TET-C
TET-C
TET-C
TET-C
TET-C
TET-C
TET-C
TET-C
TET-C
TET-C
TET-C
TET-C
TET-C
TET-C
TET-C
TET-C
TET-C
TET-C
TET-C
TET-C
TET-C
TET-C
TET-C
TET-C
TET-C
TET-C
TET-C
TET-C
TET-C
TET-C
TET-C
TET-C
TET-C
TET-C
TET-C
TET-C
TET-C
TET-C
TET-C
TET-C
TET-C
TET-C
TET-C
TET-C
TET-C
TET-C
TET-C
TET-C
TET-C
TET-C
TET-C
TET-C
TET-C
TET-C
TET-C
TET-C
TET-C
TET-C
TET-C
TET-C
TET-C
TET-C
TET-C
TET-C
TET-C
TET-C
TET-C
TET-C
TET-C
TET-C
TET-C
TET-C
TET-C
TET-C
TET-C
TET-C
TET-C
TET-C
TET-C
TET-C
TET-C
TET-C
TET-C
TET-C
TET-C
TET-C
TET-C
TET-C
TET-C
TET-C
TET-C
TET-C
TET-C
TET-C
TET-C
TET-C
TET-C
TET-C
TET-C
TET-C
TET-C
TET-C
TET-C
TET-C
TET-C
TET-C
TET-C
TET-C
TET-C
TET-C
TET-C
TET-C
TET-C
TET-C
TET-C
TET-C
TET-C
TET-C
TET-C
TET-C
TET-C
TET-C
TET-C
TET-C
TET-C
TET-C
TET-C
TET-C
TET-C
TET-C
TET-C
TET-C
TET-C
TET-C
TET-C
TET-C
TET-C
TET-C
TET-C
TET-C
TET-C
TET-C
TET-C
TET-C
TET-C
TET-C
TET-C
TET-C
TET-C
[truncated: 1,046,576+ more rows]

## Sheet: tetO
gene	Name	Calc Conc (Copies)
TET-O	Stable 1 pen 3	86300
TET-O	Stable 1 pen 3	118000
TET-O	Stable 1 pen 4	167000
TET-O	Stable 1 pen 4	126000
TET-O	Stable 1 pen 15	102000
TET-O	Stable 1 pen 15	101000
TET-O	Stable 1 pen 16	72200
TET-O	Stable 1 pen 16	88100
TET-O	Stable 1 pens 1-4	58700
TET-O	Stable 1 pens 1-4	52200
TET-O	Stable 2 pen 1	64000
TET-O	Stable 2 pen 1	70800
TET-O	Stable 2 pen 2	17500
TET-O	Stable 2 pen 2	17300
TET-O	Stable 2 pen 3	19800
TET-O	Stable 2 pen 3	22500
TET-O	Stable 2 pen 8	29600
TET-O	Stable 2 pen 8	18800
TET-O	Stable 2 pens 1-4	14800
TET-O	Stable 2 pens 1-4	21300
TET-O	Stable 3 pen 1	45700
TET-O	Stable 3 pen 1	27000
TET-O	Stable 3 pen 5	21400
TET-O	Stable 3 pen 5	34400
TET-O	Stable 3 pen 7	27700
TET-O	Stable 3 pen 7	40700
TET-O	Stable 3 pen 14	8270
TET-O	Stable 3 pen 14	6250
TET-O	Stable 3 pens 1-4	15300
TET-O	Stable 3 pens 1-4	11600
TET-O	Stable 5 pen 7	3030
TET-O	Stable 6 pen 7	2120
TET-O	Stable 5 pen 8	10300
TET-O	Stable 5 pen 8	6930
TET-O	Stable 5 pen 13	9720
TET-O	Stable 5 pen 13	10500
TET-O	Stable 5 pen 16	8750
TET-O	Stable 5 pen 16	8750
TET-O	Stable 5 pens 1-4	5700
TET-O	Stable 5 pens 1-4	3920
TET-O	Stable 6 pen 2	15700
TET-O	Stable 6 pen 2	18700
TET-O	Stable 6 pen 3	95000
TET-O	Stable 6 pen 3	155000
TET-O	Stable 6 pen 12	7100
TET-O	Stable 6 pen 12	5410
TET-O	Stable 6 pen 15	1140
TET-O	Stable 6 pen 15	2450
TET-O	Stable 6 pens 1-4	5560
TET-O	Stable 6 pens 1-4	4830
TET-O	Pool pen stables 1-6	4690
TET-O	Pool pen stables 1-6	3460
TET-O	Stable 1 shoe cover 1	210
TET-O	Stable 1 shoe cover 1	140
TET-O	Stable 1 shoe cover 2	104
TET-O	Stable 1 shoe cover 2	125
TET-O	Stable 1 shoe covers 1+2	110
TET-O	Stable 1 shoe covers 1+2	58.5
TET-O	Stable 2 shoe cover 1	353
TET-O	Stable 2 shoe cover 1	809
TET-O	Stable 2 shoe cover 2	315
TET-O	Stable 2 shoe cover 2	229
TET-O	Stable 2 shoe covers 1+2	46.5
TET-O	Stable 2 shoe covers 1+2	42.8
TET-O	Stable 3 shoe cover 1	8.3
TET-O	Stable 3 shoe cover 1	7.29
TET-O	Stable 3 shoe cover 2	3.39
TET-O	Stable 3 shoe cover 2	1.25
TET-O	positive control	100000
TET-O	positive control	100000
TET-O	positive control	100000
TET-O	negative control
TET-O	Stable 3 shoe covers 1+2	24.3
TET-O	Stable 3 shoe covers 1+2	13.9
TET-O	Stable 5 shoe cover 1	130
TET-O	Stable 5 shoe cover 1	158
TET-O	Stable 5 shoe cover 2	518
TET-O	Stable 5 shoe cover 2	464
TET-O	Stable 5 shoe covers 1+2	454
TET-O	Stable 5 shoe covers 1+2	192
TET-O	Stable 6 shoe cover 1	40.6
TET-O	Stable 6 shoe cover 1	23.2
TET-O	Stable 6 shoe cover 2	224
TET-O	Stable 6 shoe cover 2	104
TET-O	Stable 6 shoe cover 1+2	22.7
TET-O	Stable 6 shoe covers 1+2	20.5
TET-O	Pool shoe covers stables 1-6	21.5
TET-O	Pool shoe covers stables 1-6	21.7
TET-O	Slurry 1	2930
TET-O	Slurry 1	2100
TET-O	Slurry 2	47
TET-O	Slurry 2	80.1
TET-O	Slurry 3	7930
TET-O	Slurry 3	10600
TET-O	Pool slurry 1-3	10300
TET-O	Pool slurry 1-3	11100
TET-O	positive control	100000
TET-O	positive control	100000
TET-O	positive control	100000
TET-O	negative control
TET-O	negative extraction control
TET-O	negative extraction control
TET-O	positive extraction control
TET-O	positive extraction control
TET-O
TET-O
TET-O
TET-O
TET-O
TET-O
TET-O
TET-O
TET-O
TET-O
TET-O
TET-O
TET-O
TET-O
TET-O
TET-O
TET-O
TET-O
TET-O
TET-O
TET-O
TET-O
TET-O
TET-O
TET-O
TET-O
TET-O
TET-O
TET-O
TET-O
TET-O
TET-O
TET-O
TET-O
TET-O
TET-O
TET-O
TET-O
TET-O
TET-O
TET-O
TET-O
TET-O
TET-O
TET-O
TET-O
TET-O
TET-O
TET-O
TET-O
TET-O
TET-O
TET-O
TET-O
TET-O
TET-O
TET-O
TET-O
TET-O
TET-O
TET-O
TET-O
TET-O
TET-O
TET-O
TET-O
TET-O
TET-O
TET-O
TET-O
TET-O
TET-O
TET-O
TET-O
TET-O
TET-O
TET-O
TET-O
TET-O
TET-O
TET-O
TET-O
TET-O
TET-O
TET-O
TET-O
TET-O
TET-O
TET-O
TET-O
TET-O
TET-O
TET-O
TET-O
TET-O
TET-O
TET-O
TET-O
TET-O
TET-O
TET-O
TET-O
TET-O
TET-O
TET-O
TET-O
TET-O
TET-O
TET-O
TET-O
TET-O
TET-O
TET-O
TET-O
TET-O
TET-O
TET-O
TET-O
TET-O
TET-O
TET-O
TET-O
TET-O
TET-O
TET-O
TET-O
TET-O
TET-O
TET-O
TET-O
TET-O
TET-O
TET-O
TET-O
TET-O
TET-O
TET-O
TET-O
TET-O
TET-O
TET-O
TET-O
TET-O
TET-O
TET-O
TET-O
TET-O
TET-O
TET-O
TET-O
TET-O
TET-O
TET-O
TET-O
TET-O
TET-O
TET-O
TET-O
TET-O
TET-O
TET-O
TET-O
TET-O
TET-O
TET-O
TET-O
TET-O
TET-O
TET-O
TET-O
TET-O
TET-O
TET-O
TET-O
TET-O
TET-O
TET-O
TET-O
TET-O
TET-O
TET-O
TET-O
TET-O
TET-O
TET-O
TET-O
TET-O
TET-O
TET-O
TET-O
TET-O
TET-O
TET-O
TET-O
TET-O
TET-O
TET-O
TET-O
TET-O
TET-O
TET-O
TET-O
TET-O
TET-O
TET-O
TET-O
TET-O
TET-O
TET-O
TET-O
TET-O
TET-O
TET-O
TET-O
TET-O
TET-O
TET-O
TET-O
TET-O
TET-O
TET-O
TET-O
TET-O
TET-O
TET-O
TET-O
TET-O
TET-O
TET-O
TET-O
TET-O
TET-O
TET-O
TET-O
TET-O
TET-O
TET-O
TET-O
TET-O
TET-O
TET-O
TET-O
TET-O
TET-O
TET-O
TET-O
TET-O
TET-O
TET-O
TET-O
TET-O
TET-O
TET-O
TET-O
TET-O
TET-O
TET-O
TET-O
TET-O
TET-O
TET-O
TET-O
TET-O
TET-O
TET-O
TET-O
TET-O
TET-O
TET-O
TET-O
TET-O
TET-O
TET-O
TET-O
TET-O
TET-O
TET-O
TET-O
TET-O
TET-O
TET-O
TET-O
TET-O
TET-O
TET-O
TET-O
TET-O
TET-O
TET-O
TET-O
TET-O
TET-O
TET-O
TET-O
TET-O
TET-O
TET-O
TET-O
TET-O
TET-O
TET-O
TET-O
TET-O
TET-O
TET-O
TET-O
TET-O
TET-O
TET-O
TET-O
TET-O
TET-O
TET-O
TET-O
TET-O
TET-O
TET-O
TET-O
TET-O
TET-O
TET-O
TET-O
TET-O
TET-O
TET-O
TET-O
TET-O
TET-O
TET-O
TET-O
TET-O
TET-O
TET-O
TET-O
TET-O
TET-O
TET-O
TET-O
TET-O
TET-O
TET-O
TET-O
TET-O
TET-O
TET-O
TET-O
TET-O
TET-O
TET-O
TET-O
TET-O
TET-O
TET-O
TET-O
TET-O
TET-O
TET-O
TET-O
TET-O
TET-O
TET-O
TET-O
TET-O
TET-O
TET-O
TET-O
TET-O
TET-O
TET-O
TET-O
TET-O
TET-O
TET-O
TET-O
TET-O
TET-O
TET-O
TET-O
TET-O
TET-O
TET-O
TET-O
TET-O
TET-O
TET-O
TET-O
TET-O
TET-O
TET-O
TET-O
TET-O
TET-O
TET-O
TET-O
TET-O
TET-O
TET-O
TET-O
TET-O
TET-O
TET-O
TET-O
TET-O
TET-O
TET-O
TET-O
TET-O
TET-O
TET-O
TET-O
TET-O
TET-O
TET-O
TET-O
TET-O
TET-O
TET-O
TET-O
TET-O
TET-O
TET-O
TET-O
TET-O
TET-O
TET-O
TET-O
TET-O
TET-O
TET-O
TET-O
TET-O
TET-O
TET-O
TET-O
TET-O
TET-O
TET-O
TET-O
TET-O
TET-O
TET-O
TET-O
TET-O
TET-O
TET-O
TET-O
TET-O
TET-O
TET-O
TET-O
TET-O
TET-O
TET-O
TET-O
TET-O
TET-O
TET-O
TET-O
TET-O
TET-O
TET-O
TET-O
TET-O
TET-O
TET-O
TET-O
TET-O
TET-O
TET-O
TET-O
TET-O
TET-O
TET-O
TET-O
TET-O
TET-O
TET-O
TET-O
TET-O
TET-O
TET-O
TET-O
TET-O
TET-O
TET-O
TET-O
TET-O
TET-O
TET-O
TET-O
TET-O
TET-O
TET-O
TET-O
TET-O
TET-O
TET-O
TET-O
TET-O
TET-O
TET-O
TET-O
TET-O
TET-O
TET-O
TET-O
TET-O
TET-O
TET-O
TET-O
TET-O
TET-O
TET-O
TET-O
TET-O
TET-O
TET-O
TET-O
TET-O
TET-O
TET-O
TET-O
TET-O
TET-O
TET-O
TET-O
TET-O
TET-O
TET-O
TET-O
TET-O
TET-O
TET-O
TET-O
TET-O
TET-O
TET-O
TET-O
TET-O
TET-O
TET-O
TET-O
TET-O
TET-O
TET-O
TET-O
TET-O
TET-O
TET-O
TET-O
TET-O
TET-O
TET-O
TET-O
TET-O
TET-O
TET-O
TET-O
TET-O
TET-O
TET-O
TET-O
TET-O
TET-O
TET-O
TET-O
TET-O
TET-O
TET-O
TET-O
TET-O
TET-O
TET-O
TET-O
TET-O
TET-O
TET-O
TET-O
TET-O
TET-O
TET-O
TET-O
TET-O
TET-O
TET-O
TET-O
TET-O
TET-O
TET-O
TET-O
TET-O
TET-O
TET-O
TET-O
TET-O
TET-O
TET-O
TET-O
TET-O
TET-O
TET-O
TET-O
TET-O
TET-O
TET-O
TET-O
TET-O
TET-O
TET-O
TET-O
TET-O
TET-O
TET-O
TET-O
TET-O
TET-O
TET-O
TET-O
TET-O
TET-O
TET-O
TET-O
TET-O
TET-O
TET-O
TET-O
TET-O
TET-O
TET-O
TET-O
TET-O
TET-O
TET-O
TET-O
TET-O
TET-O
TET-O
TET-O
TET-O
TET-O
TET-O
TET-O
TET-O
TET-O
TET-O
TET-O
TET-O
TET-O
TET-O
TET-O
TET-O
TET-O
TET-O
TET-O
TET-O
TET-O
TET-O
TET-O
TET-O
TET-O
TET-O
TET-O
TET-O
TET-O
TET-O
TET-O
TET-O
TET-O
TET-O
TET-O
TET-O
TET-O
TET-O
TET-O
TET-O
TET-O
TET-O
TET-O
TET-O
TET-O
TET-O
TET-O
TET-O
TET-O
TET-O
TET-O
TET-O
TET-O
TET-O
TET-O
TET-O
TET-O
TET-O
TET-O
TET-O
TET-O
TET-O
TET-O
TET-O
TET-O
TET-O
TET-O
TET-O
TET-O
TET-O
TET-O
TET-O
TET-O
TET-O
TET-O
TET-O
TET-O
TET-O
TET-O
TET-O
TET-O
TET-O
TET-O
TET-O
TET-O
TET-O
TET-O
TET-O
TET-O
TET-O
TET-O
TET-O
TET-O
TET-O
TET-O
TET-O
TET-O
TET-O
TET-O
TET-O
TET-O
TET-O
TET-O
TET-O
TET-O
TET-O
TET-O
TET-O
TET-O
TET-O
TET-O
TET-O
TET-O
TET-O
TET-O
TET-O
TET-O
TET-O
TET-O
TET-O
TET-O
TET-O
TET-O
TET-O
TET-O
TET-O
TET-O
TET-O
TET-O
TET-O
TET-O
TET-O
TET-O
TET-O
TET-O
TET-O
TET-O
TET-O
TET-O
TET-O
TET-O
TET-O
TET-O
TET-O
TET-O
TET-O
TET-O
TET-O
TET-O
TET-O
TET-O
TET-O
TET-O
TET-O
TET-O
TET-O
TET-O
TET-O
TET-O
TET-O
TET-O
TET-O
TET-O
TET-O
TET-O
TET-O
TET-O
TET-O
TET-O
TET-O
TET-O
TET-O
TET-O
TET-O
TET-O
TET-O
TET-O
TET-O
TET-O
TET-O
TET-O
TET-O
TET-O
TET-O
TET-O
TET-O
TET-O
TET-O
TET-O
TET-O
TET-O
TET-O
TET-O
TET-O
TET-O
TET-O
TET-O
TET-O
TET-O
TET-O
TET-O
TET-O
TET-O
TET-O
TET-O
TET-O
TET-O
TET-O
TET-O
TET-O
TET-O
TET-O
TET-O
TET-O
TET-O
TET-O
TET-O
TET-O
TET-O
TET-O
TET-O
TET-O
TET-O
TET-O
TET-O
TET-O
TET-O
TET-O
TET-O
TET-O
TET-O
TET-O
TET-O
TET-O
TET-O
TET-O
TET-O
TET-O
TET-O
TET-O
TET-O
TET-O
TET-O
TET-O
TET-O
TET-O
TET-O
TET-O
TET-O
TET-O
TET-O
TET-O
TET-O
TET-O
TET-O
TET-O
TET-O
TET-O
TET-O
TET-O
TET-O
TET-O
TET-O
TET-O
TET-O
TET-O
TET-O
TET-O
TET-O
TET-O
TET-O
TET-O
TET-O
TET-O
TET-O
TET-O
TET-O
TET-O
TET-O
TET-O
TET-O
TET-O
TET-O
TET-O
TET-O
TET-O
TET-O
TET-O
TET-O
TET-O
TET-O
TET-O
TET-O
TET-O
TET-O
TET-O
TET-O
TET-O
TET-O
TET-O
TET-O
TET-O
TET-O
TET-O
TET-O
TET-O
TET-O
TET-O
TET-O
TET-O
TET-O
TET-O
TET-O
TET-O
TET-O
TET-O
TET-O
TET-O
TET-O
TET-O
TET-O
TET-O
TET-O
TET-O
TET-O
TET-O
TET-O
TET-O
TET-O
TET-O
TET-O
TET-O
TET-O
TET-O
TET-O
TET-O
TET-O
TET-O
TET-O
TET-O
TET-O
TET-O
TET-O
TET-O
TET-O
TET-O
TET-O
TET-O
TET-O
TET-O
TET-O
TET-O
TET-O
TET-O
TET-O
TET-O
TET-O
TET-O
TET-O
TET-O
TET-O
TET-O
TET-O
TET-O
TET-O
TET-O
TET-O
TET-O
TET-O
TET-O
TET-O
TET-O
TET-O
TET-O
TET-O
TET-O
TET-O
TET-O
TET-O
TET-O
TET-O
TET-O
TET-O
TET-O
TET-O
TET-O
TET-O
TET-O
TET-O
TET-O
TET-O
TET-O
TET-O
TET-O
TET-O
TET-O
TET-O
TET-O
TET-O
TET-O
TET-O
TET-O
TET-O
TET-O
TET-O
TET-O
TET-O
TET-O
TET-O
TET-O
TET-O
TET-O
TET-O
TET-O
TET-O
TET-O
TET-O
TET-O
TET-O
TET-O
TET-O
TET-O
TET-O
TET-O
TET-O
TET-O
TET-O
TET-O
TET-O
TET-O
TET-O
TET-O
TET-O
TET-O
TET-O
TET-O
TET-O
TET-O
TET-O
TET-O
TET-O
TET-O
TET-O
TET-O
TET-O
TET-O
TET-O
TET-O
TET-O
TET-O
TET-O
TET-O
TET-O
TET-O
TET-O
TET-O
TET-O
TET-O
TET-O
TET-O
TET-O
TET-O
TET-O
TET-O
TET-O
TET-O
TET-O
TET-O
TET-O
TET-O
TET-O
TET-O
TET-O
TET-O
TET-O
TET-O
TET-O
TET-O
TET-O
TET-O
TET-O
TET-O
TET-O
TET-O
TET-O
TET-O
TET-O
TET-O
TET-O
TET-O
TET-O
TET-O
TET-O
TET-O
TET-O
TET-O
TET-O
TET-O
TET-O
TET-O
TET-O
TET-O
TET-O
TET-O
TET-O
TET-O
TET-O
TET-O
TET-O
TET-O
TET-O
TET-O
TET-O
TET-O
TET-O
TET-O
TET-O
TET-O
TET-O
TET-O
TET-O
TET-O
TET-O
TET-O
TET-O
TET-O
TET-O
TET-O
TET-O
TET-O
TET-O
TET-O
TET-O
TET-O
TET-O
TET-O
TET-O
TET-O
TET-O
TET-O
TET-O
TET-O
TET-O
TET-O
TET-O
TET-O
TET-O
TET-O
TET-O
TET-O
TET-O
TET-O
TET-O
TET-O
TET-O
TET-O
TET-O
TET-O
TET-O
TET-O
TET-O
TET-O
TET-O
TET-O
TET-O
TET-O
TET-O
TET-O
TET-O
TET-O
TET-O
TET-O
TET-O
TET-O
TET-O
TET-O
TET-O
TET-O
TET-O
TET-O
TET-O
TET-O
TET-O
TET-O
TET-O
TET-O
TET-O
TET-O
TET-O
TET-O
TET-O
TET-O
TET-O
TET-O
TET-O
TET-O
TET-O
TET-O
TET-O
TET-O
TET-O
TET-O
TET-O
TET-O
TET-O
TET-O
TET-O
TET-O
TET-O
TET-O
TET-O
TET-O
TET-O
TET-O
TET-O
TET-O
TET-O
TET-O
TET-O
TET-O
TET-O
TET-O
TET-O
TET-O
TET-O
TET-O
TET-O
TET-O
TET-O
TET-O
TET-O
TET-O
TET-O
TET-O
TET-O
TET-O
TET-O
TET-O
TET-O
TET-O
TET-O
TET-O
TET-O
TET-O
TET-O
TET-O
TET-O
TET-O
TET-O
TET-O
TET-O
TET-O
TET-O
TET-O
TET-O
TET-O
TET-O
TET-O
TET-O
TET-O
TET-O
TET-O
TET-O
TET-O
TET-O
TET-O
TET-O
TET-O
TET-O
TET-O
TET-O
TET-O
TET-O
TET-O
TET-O
TET-O
TET-O
TET-O
TET-O
TET-O
TET-O
TET-O
TET-O
TET-O
TET-O
TET-O
TET-O
TET-O
TET-O
TET-O
TET-O
TET-O
TET-O
TET-O
TET-O
TET-O
TET-O
TET-O
TET-O
TET-O
TET-O
TET-O
TET-O
TET-O
TET-O
TET-O
TET-O
TET-O
TET-O
TET-O
TET-O
TET-O
TET-O
TET-O
TET-O
TET-O
TET-O
TET-O
TET-O
TET-O
TET-O
TET-O
TET-O
TET-O
TET-O
TET-O
TET-O
TET-O
TET-O
TET-O
TET-O
TET-O
TET-O
TET-O
TET-O
TET-O
TET-O
TET-O
TET-O
TET-O
TET-O
TET-O
TET-O
TET-O
TET-O
TET-O
TET-O
TET-O
TET-O
TET-O
TET-O
TET-O
TET-O
TET-O
TET-O
TET-O
TET-O
TET-O
TET-O
TET-O
TET-O
TET-O
TET-O
TET-O
TET-O
TET-O
TET-O
TET-O
TET-O
TET-O
TET-O
TET-O
TET-O
TET-O
TET-O
TET-O
TET-O
TET-O
TET-O
TET-O
TET-O
TET-O
TET-O
TET-O
TET-O
TET-O
TET-O
TET-O
TET-O
TET-O
TET-O
TET-O
TET-O
TET-O
TET-O
TET-O
TET-O
TET-O
TET-O
TET-O
TET-O
TET-O
TET-O
TET-O
TET-O
TET-O
TET-O
TET-O
TET-O
TET-O
TET-O
TET-O
TET-O
TET-O
TET-O
TET-O
TET-O
TET-O
TET-O
TET-O
TET-O
TET-O
TET-O
TET-O
TET-O
TET-O
TET-O
TET-O
TET-O
TET-O
TET-O
TET-O
TET-O
TET-O
TET-O
TET-O
TET-O
TET-O
TET-O
TET-O
TET-O
TET-O
TET-O
TET-O
TET-O
TET-O
TET-O
TET-O
TET-O
TET-O
TET-O
TET-O
TET-O
TET-O
TET-O
TET-O
TET-O
TET-O
TET-O
TET-O
TET-O
TET-O
TET-O
TET-O
TET-O
TET-O
TET-O
TET-O
TET-O
TET-O
TET-O
TET-O
TET-O
TET-O
TET-O
TET-O
TET-O
TET-O
TET-O
TET-O
TET-O
TET-O
TET-O
TET-O
TET-O
TET-O
TET-O
TET-O
TET-O
TET-O
TET-O
TET-O
TET-O
TET-O
TET-O
TET-O
TET-O
TET-O
TET-O
TET-O
TET-O
TET-O
TET-O
TET-O
TET-O
TET-O
TET-O
TET-O
TET-O
TET-O
TET-O
TET-O
TET-O
TET-O
TET-O
TET-O
TET-O
TET-O
TET-O
TET-O
TET-O
TET-O
TET-O
TET-O
TET-O
TET-O
TET-O
TET-O
TET-O
TET-O
TET-O
TET-O
TET-O
TET-O
TET-O
TET-O
TET-O
TET-O
TET-O
TET-O
TET-O
TET-O
TET-O
TET-O
TET-O
TET-O
TET-O
TET-O
TET-O
TET-O
TET-O
TET-O
TET-O
TET-O
TET-O
TET-O
TET-O
TET-O
TET-O
TET-O
TET-O
TET-O
TET-O
TET-O
TET-O
TET-O
TET-O
TET-O
TET-O
TET-O
TET-O
TET-O
TET-O
TET-O
TET-O
TET-O
TET-O
TET-O
TET-O
TET-O
TET-O
TET-O
TET-O
TET-O
TET-O
TET-O
TET-O
TET-O
TET-O
TET-O
TET-O
TET-O
TET-O
TET-O
TET-O
TET-O
TET-O
TET-O
TET-O
TET-O
TET-O
TET-O
TET-O
TET-O
TET-O
TET-O
TET-O
TET-O
TET-O
TET-O
TET-O
TET-O
TET-O
TET-O
TET-O
TET-O
TET-O
TET-O
TET-O
TET-O
TET-O
TET-O
TET-O
TET-O
TET-O
TET-O
TET-O
TET-O
TET-O
TET-O
TET-O
TET-O
TET-O
TET-O
TET-O
TET-O
TET-O
TET-O
TET-O
TET-O
TET-O
TET-O
TET-O
TET-O
TET-O
TET-O
TET-O
TET-O
TET-O
TET-O
TET-O
TET-O
TET-O
TET-O
TET-O
TET-O
TET-O
TET-O
TET-O
TET-O
TET-O
TET-O
TET-O
TET-O
TET-O
TET-O
TET-O
TET-O
TET-O
TET-O
TET-O
TET-O
TET-O
TET-O
TET-O
TET-O
TET-O
TET-O
TET-O
TET-O
TET-O
TET-O
TET-O
TET-O
TET-O
TET-O
TET-O
TET-O
TET-O
TET-O
TET-O
TET-O
TET-O
TET-O
TET-O
TET-O
TET-O
TET-O
TET-O
TET-O
TET-O
TET-O
TET-O
TET-O
TET-O
TET-O
TET-O
TET-O
TET-O
TET-O
TET-O
TET-O
TET-O
TET-O
TET-O
TET-O
TET-O
TET-O
TET-O
TET-O
TET-O
TET-O
TET-O
TET-O
TET-O
TET-O
TET-O
TET-O
TET-O
TET-O
TET-O
TET-O
TET-O
TET-O
TET-O
TET-O
TET-O
TET-O
TET-O
TET-O
TET-O
TET-O
TET-O
TET-O
TET-O
TET-O
TET-O
TET-O
TET-O
TET-O
TET-O
TET-O
TET-O
TET-O
TET-O
TET-O
TET-O
TET-O
TET-O
TET-O
TET-O
TET-O
TET-O
TET-O
TET-O
TET-O
TET-O
TET-O
TET-O
TET-O
TET-O
TET-O
TET-O
TET-O
TET-O
TET-O
TET-O
TET-O
TET-O
TET-O
TET-O
TET-O
TET-O
TET-O
TET-O
TET-O
TET-O
TET-O
TET-O
TET-O
TET-O
TET-O
TET-O
TET-O
TET-O
TET-O
TET-O
TET-O
TET-O
TET-O
TET-O
TET-O
TET-O
TET-O
TET-O
TET-O
TET-O
TET-O
TET-O
TET-O
TET-O
TET-O
TET-O
TET-O
TET-O
TET-O
TET-O
TET-O
TET-O
TET-O
TET-O
TET-O
TET-O
TET-O
TET-O
TET-O
TET-O
TET-O
TET-O
TET-O
TET-O
TET-O
TET-O
TET-O
TET-O
TET-O
TET-O
TET-O
TET-O
TET-O
TET-O
TET-O
TET-O
TET-O
TET-O
TET-O
TET-O
TET-O
TET-O
TET-O
TET-O
TET-O
TET-O
TET-O
TET-O
TET-O
TET-O
TET-O
TET-O
TET-O
[truncated: 1,046,576+ more rows]

## Sheet: tetW
gene	Name	Calc Conc (Copies)
TET-W	Stable 1 pen 3	149000
TET-W	Stable 1 pen 3	127000
TET-W	Stable 1 pen 4	169000
TET-W	Stable 1 pen 4	149000
TET-W	Stable 1 pen 15	323000
TET-W	Stable 1 pen 15	395000
TET-W	Stable 1 pen 16	179000
TET-W	Stable 1 pen 16	168000
TET-W	Stable 1 pens 1-4	304000
TET-W	Stable 1 pens 1-4	317000
TET-W	Stable 2 pen 1	155000
TET-W	Stable 2 pen 1	198000
TET-W	Stable 2 pen 2	50900
TET-W	Stable 2 pen 2	56600
TET-W	Stable 2 pen 3	312000
TET-W	Stable 2 pen 3	172000
TET-W	Stable 2 pen 8	94200
TET-W	Stable 2 pen 8	116000
TET-W	Stable 2 pens 1-4	52100
TET-W	Stable 2 pens 1-4	65000
TET-W	Stable 3 pen 1	43200
TET-W	Stable 3 pen 1	68000
TET-W	Stable 3 pen 5	134000
TET-W	Stable 3 pen 5	154000
TET-W	Stable 3 pen 7	27000
TET-W	Stable 3 pen 7	26700
TET-W	Stable 3 pen 14	25200
TET-W	Stable 3 pen 14	28700
TET-W	Stable 3 pens 1-4	45300
TET-W	Stable 3 pens 1-4	43900
TET-W	Stable 5 pen 7	31300
TET-W	Stable 6 pen 7	29500
TET-W	Stable 5 pen 8	28100
TET-W	Stable 5 pen 8	24900
TET-W	Stable 5 pen 13	60100
TET-W	Stable 5 pen 13	59000
TET-W	Stable 5 pen 16	49800
TET-W	Stable 5 pen 16	55900
TET-W	Stable 5 pens 1-4	45400
TET-W	Stable 5 pens 1-4	41600
TET-W	Stable 6 pen 2	69100
TET-W	Stable 6 pen 2	53600
TET-W	Stable 6 pen 3	217000
TET-W	Stable 6 pen 3	167000
TET-W	Stable 6 pen 12	44800
TET-W	Stable 6 pen 12	51300
TET-W	Stable 6 pen 15	49400
TET-W	Stable 6 pen 15	41800
TET-W	Stable 6 pens 1-4	73400
TET-W	Stable 6 pens 1-4	76700
TET-W	Pool pen stables 1-6	73100
TET-W	Pool pen stables 1-6	112000
TET-W	Stable 1 shoe cover 1	4380
TET-W	Stable 1 shoe cover 1	4910
TET-W	Stable 1 shoe cover 2	4850
TET-W	Stable 1 shoe cover 2	8530
TET-W	Stable 1 shoe covers 1+2	3760
TET-W	Stable 1 shoe covers 1+2	3310
TET-W	Stable 2 shoe cover 1	10900
TET-W	Stable 2 shoe cover 1	14300
TET-W	Stable 2 shoe cover 2	7740
TET-W	Stable 2 shoe cover 2	10500
TET-W	Stable 2 shoe covers 1+2	9920
TET-W	Stable 2 shoe covers 1+2	8850
TET-W	Stable 3 shoe cover 1	2820
TET-W	Stable 3 shoe cover 1	2540
TET-W	Stable 3 shoe cover 2	1180
TET-W	Stable 3 shoe cover 2	1900
TET-W	positive control	10000
TET-W	positive control	10000
TET-W	positive control	10000
TET-W	negative control
TET-W	Stable 3 shoe covers 1+2	4650
TET-W	Stable 3 shoe covers 1+2	2770
TET-W	Stable 5 shoe cover 1	4700
TET-W	Stable 5 shoe cover 1	4790
TET-W	Stable 5 shoe cover 2	4650
TET-W	Stable 5 shoe cover 2	4460
TET-W	Stable 5 shoe covers 1+2	8310
TET-W	Stable 5 shoe covers 1+2	6930
TET-W	Stable 6 shoe cover 1	764
TET-W	Stable 6 shoe cover 1	1280
TET-W	Stable 6 shoe cover 2	3590
TET-W	Stable 6 shoe cover 2	4290
TET-W	Stable 6 shoe cover 1+2	2190
TET-W	Stable 6 shoe covers 1+2	2730
TET-W	Pool shoe covers stables 1-6	3270
TET-W	Pool shoe covers stables 1-6	4070
TET-W	Slurry 1	44200
TET-W	Slurry 1	52200
TET-W	Slurry 2	3480
TET-W	Slurry 2	2180
TET-W	Slurry 3	56500
TET-W	Slurry 3	77700
TET-W	Pool slurry 1-3	91000
TET-W	Pool slurry 1-3	106000
TET-W	positive control	10000
TET-W	positive control	10000
TET-W	positive control	10000
TET-W	negative control
TET-W	negative extraction control
TET-W	negative extraction control
TET-W	positive extraction control
TET-W	positive extraction control
TET-W
TET-W
TET-W
TET-W
TET-W
TET-W
TET-W
TET-W
TET-W
TET-W
TET-W
TET-W
TET-W
TET-W
TET-W
TET-W
TET-W
TET-W
TET-W
TET-W
TET-W
TET-W
TET-W
TET-W
TET-W
TET-W
TET-W
TET-W
TET-W
TET-W
TET-W
TET-W
TET-W
TET-W
TET-W
TET-W
TET-W
TET-W
TET-W
TET-W
TET-W
TET-W
TET-W
TET-W
TET-W
TET-W
TET-W
TET-W
TET-W
TET-W
TET-W
TET-W
TET-W
TET-W
TET-W
TET-W
TET-W
TET-W
TET-W
TET-W
TET-W
TET-W
TET-W
TET-W
TET-W
TET-W
TET-W
TET-W
TET-W
TET-W
TET-W
TET-W
TET-W
TET-W
TET-W
TET-W
TET-W
TET-W
TET-W
TET-W
TET-W
TET-W
TET-W
TET-W
TET-W
TET-W
TET-W
TET-W
TET-W
TET-W
TET-W
TET-W
TET-W
TET-W
TET-W
TET-W
TET-W
TET-W
TET-W
TET-W
TET-W
TET-W
TET-W
TET-W
TET-W
TET-W
TET-W
TET-W
TET-W
TET-W
TET-W
TET-W
TET-W
TET-W
TET-W
TET-W
TET-W
TET-W
TET-W
TET-W
TET-W
TET-W
TET-W
TET-W
TET-W
TET-W
TET-W
TET-W
TET-W
TET-W
TET-W
TET-W
TET-W
TET-W
TET-W
TET-W
TET-W
TET-W
TET-W
TET-W
TET-W
TET-W
TET-W
TET-W
TET-W
TET-W
TET-W
TET-W
TET-W
TET-W
TET-W
TET-W
TET-W
TET-W
TET-W
TET-W
TET-W
TET-W
TET-W
TET-W
TET-W
TET-W
TET-W
TET-W
TET-W
TET-W
TET-W
TET-W
TET-W
TET-W
TET-W
TET-W
TET-W
TET-W
TET-W
TET-W
TET-W
TET-W
TET-W
TET-W
TET-W
TET-W
TET-W
TET-W
TET-W
TET-W
TET-W
TET-W
TET-W
TET-W
TET-W
TET-W
TET-W
TET-W
TET-W
TET-W
TET-W
TET-W
TET-W
TET-W
TET-W
TET-W
TET-W
TET-W
TET-W
TET-W
TET-W
TET-W
TET-W
TET-W
TET-W
TET-W
TET-W
TET-W
TET-W
TET-W
TET-W
TET-W
TET-W
TET-W
TET-W
TET-W
TET-W
TET-W
TET-W
TET-W
TET-W
TET-W
TET-W
TET-W
TET-W
TET-W
TET-W
TET-W
TET-W
TET-W
TET-W
TET-W
TET-W
TET-W
TET-W
TET-W
TET-W
TET-W
TET-W
TET-W
TET-W
TET-W
TET-W
TET-W
TET-W
TET-W
TET-W
TET-W
TET-W
TET-W
TET-W
TET-W
TET-W
TET-W
TET-W
TET-W
TET-W
TET-W
TET-W
TET-W
TET-W
TET-W
TET-W
TET-W
TET-W
TET-W
TET-W
TET-W
TET-W
TET-W
TET-W
TET-W
TET-W
TET-W
TET-W
TET-W
TET-W
TET-W
TET-W
TET-W
TET-W
TET-W
TET-W
TET-W
TET-W
TET-W
TET-W
TET-W
TET-W
TET-W
TET-W
TET-W
TET-W
TET-W
TET-W
TET-W
TET-W
TET-W
TET-W
TET-W
TET-W
TET-W
TET-W
TET-W
TET-W
TET-W
TET-W
TET-W
TET-W
TET-W
TET-W
TET-W
TET-W
TET-W
TET-W
TET-W
TET-W
TET-W
TET-W
TET-W
TET-W
TET-W
TET-W
TET-W
TET-W
TET-W
TET-W
TET-W
TET-W
TET-W
TET-W
TET-W
TET-W
TET-W
TET-W
TET-W
TET-W
TET-W
TET-W
TET-W
TET-W
TET-W
TET-W
TET-W
TET-W
TET-W
TET-W
TET-W
TET-W
TET-W
TET-W
TET-W
TET-W
TET-W
TET-W
TET-W
TET-W
TET-W
TET-W
TET-W
TET-W
TET-W
TET-W
TET-W
TET-W
TET-W
TET-W
TET-W
TET-W
TET-W
TET-W
TET-W
TET-W
TET-W
TET-W
TET-W
TET-W
TET-W
TET-W
TET-W
TET-W
TET-W
TET-W
TET-W
TET-W
TET-W
TET-W
TET-W
TET-W
TET-W
TET-W
TET-W
TET-W
TET-W
TET-W
TET-W
TET-W
TET-W
TET-W
TET-W
TET-W
TET-W
TET-W
TET-W
TET-W
TET-W
TET-W
TET-W
TET-W
TET-W
TET-W
TET-W
TET-W
TET-W
TET-W
TET-W
TET-W
TET-W
TET-W
TET-W
TET-W
TET-W
TET-W
TET-W
TET-W
TET-W
TET-W
TET-W
TET-W
TET-W
TET-W
TET-W
TET-W
TET-W
TET-W
TET-W
TET-W
TET-W
TET-W
TET-W
TET-W
TET-W
TET-W
TET-W
TET-W
TET-W
TET-W
TET-W
TET-W
TET-W
TET-W
TET-W
TET-W
TET-W
TET-W
TET-W
TET-W
TET-W
TET-W
TET-W
TET-W
TET-W
TET-W
TET-W
TET-W
TET-W
TET-W
TET-W
TET-W
TET-W
TET-W
TET-W
TET-W
TET-W
TET-W
TET-W
TET-W
TET-W
TET-W
TET-W
TET-W
TET-W
TET-W
TET-W
TET-W
TET-W
TET-W
TET-W
TET-W
TET-W
TET-W
TET-W
TET-W
TET-W
TET-W
TET-W
TET-W
TET-W
TET-W
TET-W
TET-W
TET-W
TET-W
TET-W
TET-W
TET-W
TET-W
TET-W
TET-W
TET-W
TET-W
TET-W
TET-W
TET-W
TET-W
TET-W
TET-W
TET-W
TET-W
TET-W
TET-W
TET-W
TET-W
TET-W
TET-W
TET-W
TET-W
TET-W
TET-W
TET-W
TET-W
TET-W
TET-W
TET-W
TET-W
TET-W
TET-W
TET-W
TET-W
TET-W
TET-W
TET-W
TET-W
TET-W
TET-W
TET-W
TET-W
TET-W
TET-W
TET-W
TET-W
TET-W
TET-W
TET-W
TET-W
TET-W
TET-W
TET-W
TET-W
TET-W
TET-W
TET-W
TET-W
TET-W
TET-W
TET-W
TET-W
TET-W
TET-W
TET-W
TET-W
TET-W
TET-W
TET-W
TET-W
TET-W
TET-W
TET-W
TET-W
TET-W
TET-W
TET-W
TET-W
TET-W
TET-W
TET-W
TET-W
TET-W
TET-W
TET-W
TET-W
TET-W
TET-W
TET-W
TET-W
TET-W
TET-W
TET-W
TET-W
TET-W
TET-W
TET-W
TET-W
TET-W
TET-W
TET-W
TET-W
TET-W
TET-W
TET-W
TET-W
TET-W
TET-W
TET-W
TET-W
TET-W
TET-W
TET-W
TET-W
TET-W
TET-W
TET-W
TET-W
TET-W
TET-W
TET-W
TET-W
TET-W
TET-W
TET-W
TET-W
TET-W
TET-W
TET-W
TET-W
TET-W
TET-W
TET-W
TET-W
TET-W
TET-W
TET-W
TET-W
TET-W
TET-W
TET-W
TET-W
TET-W
TET-W
TET-W
TET-W
TET-W
TET-W
TET-W
TET-W
TET-W
TET-W
TET-W
TET-W
TET-W
TET-W
TET-W
TET-W
TET-W
TET-W
TET-W
TET-W
TET-W
TET-W
TET-W
TET-W
TET-W
TET-W
TET-W
TET-W
TET-W
TET-W
TET-W
TET-W
TET-W
TET-W
TET-W
TET-W
TET-W
TET-W
TET-W
TET-W
TET-W
TET-W
TET-W
TET-W
TET-W
TET-W
TET-W
TET-W
TET-W
TET-W
TET-W
TET-W
TET-W
TET-W
TET-W
TET-W
TET-W
TET-W
TET-W
TET-W
TET-W
TET-W
TET-W
TET-W
TET-W
TET-W
TET-W
TET-W
TET-W
TET-W
TET-W
TET-W
TET-W
TET-W
TET-W
TET-W
TET-W
TET-W
TET-W
TET-W
TET-W
TET-W
TET-W
TET-W
TET-W
TET-W
TET-W
TET-W
TET-W
TET-W
TET-W
TET-W
TET-W
TET-W
TET-W
TET-W
TET-W
TET-W
TET-W
TET-W
TET-W
TET-W
TET-W
TET-W
TET-W
TET-W
TET-W
TET-W
TET-W
TET-W
TET-W
TET-W
TET-W
TET-W
TET-W
TET-W
TET-W
TET-W
TET-W
TET-W
TET-W
TET-W
TET-W
TET-W
TET-W
TET-W
TET-W
TET-W
TET-W
TET-W
TET-W
TET-W
TET-W
TET-W
TET-W
TET-W
TET-W
TET-W
TET-W
TET-W
TET-W
TET-W
TET-W
TET-W
TET-W
TET-W
TET-W
TET-W
TET-W
TET-W
TET-W
TET-W
TET-W
TET-W
TET-W
TET-W
TET-W
TET-W
TET-W
TET-W
TET-W
TET-W
TET-W
TET-W
TET-W
TET-W
TET-W
TET-W
TET-W
TET-W
TET-W
TET-W
TET-W
TET-W
TET-W
TET-W
TET-W
TET-W
TET-W
TET-W
TET-W
TET-W
TET-W
TET-W
TET-W
TET-W
TET-W
TET-W
TET-W
TET-W
TET-W
TET-W
TET-W
TET-W
TET-W
TET-W
TET-W
TET-W
TET-W
TET-W
TET-W
TET-W
TET-W
TET-W
TET-W
TET-W
TET-W
TET-W
TET-W
TET-W
TET-W
TET-W
TET-W
TET-W
TET-W
TET-W
TET-W
TET-W
TET-W
TET-W
TET-W
TET-W
TET-W
TET-W
TET-W
TET-W
TET-W
TET-W
TET-W
TET-W
TET-W
TET-W
TET-W
TET-W
TET-W
TET-W
TET-W
TET-W
TET-W
TET-W
TET-W
TET-W
TET-W
TET-W
TET-W
TET-W
TET-W
TET-W
TET-W
TET-W
TET-W
TET-W
TET-W
TET-W
TET-W
TET-W
TET-W
TET-W
TET-W
TET-W
TET-W
TET-W
TET-W
TET-W
TET-W
TET-W
TET-W
TET-W
TET-W
TET-W
TET-W
TET-W
TET-W
TET-W
TET-W
TET-W
TET-W
TET-W
TET-W
TET-W
TET-W
TET-W
TET-W
TET-W
TET-W
TET-W
TET-W
TET-W
TET-W
TET-W
TET-W
TET-W
TET-W
TET-W
TET-W
TET-W
TET-W
TET-W
TET-W
TET-W
TET-W
TET-W
TET-W
TET-W
TET-W
TET-W
TET-W
TET-W
TET-W
TET-W
TET-W
TET-W
TET-W
TET-W
TET-W
TET-W
TET-W
TET-W
TET-W
TET-W
TET-W
TET-W
TET-W
TET-W
TET-W
TET-W
TET-W
TET-W
TET-W
TET-W
TET-W
TET-W
TET-W
TET-W
TET-W
TET-W
TET-W
TET-W
TET-W
TET-W
TET-W
TET-W
TET-W
TET-W
TET-W
TET-W
TET-W
TET-W
TET-W
TET-W
TET-W
TET-W
TET-W
TET-W
TET-W
TET-W
TET-W
TET-W
TET-W
TET-W
TET-W
TET-W
TET-W
TET-W
TET-W
TET-W
TET-W
TET-W
TET-W
TET-W
TET-W
TET-W
TET-W
TET-W
TET-W
TET-W
TET-W
TET-W
TET-W
TET-W
TET-W
TET-W
TET-W
TET-W
TET-W
TET-W
TET-W
TET-W
TET-W
TET-W
TET-W
TET-W
TET-W
TET-W
TET-W
TET-W
TET-W
TET-W
TET-W
TET-W
TET-W
TET-W
TET-W
TET-W
TET-W
TET-W
TET-W
TET-W
TET-W
TET-W
TET-W
TET-W
TET-W
TET-W
TET-W
TET-W
TET-W
TET-W
TET-W
TET-W
TET-W
TET-W
TET-W
TET-W
TET-W
TET-W
TET-W
TET-W
TET-W
TET-W
TET-W
TET-W
TET-W
TET-W
TET-W
TET-W
TET-W
TET-W
TET-W
TET-W
TET-W
TET-W
TET-W
TET-W
TET-W
TET-W
TET-W
TET-W
TET-W
TET-W
TET-W
TET-W
TET-W
TET-W
TET-W
TET-W
TET-W
TET-W
TET-W
TET-W
TET-W
TET-W
TET-W
TET-W
TET-W
TET-W
TET-W
TET-W
TET-W
TET-W
TET-W
TET-W
TET-W
TET-W
TET-W
TET-W
TET-W
TET-W
TET-W
TET-W
TET-W
TET-W
TET-W
TET-W
TET-W
TET-W
TET-W
TET-W
TET-W
TET-W
TET-W
TET-W
TET-W
TET-W
TET-W
TET-W
TET-W
TET-W
TET-W
TET-W
TET-W
TET-W
TET-W
TET-W
TET-W
TET-W
TET-W
TET-W
TET-W
TET-W
TET-W
TET-W
TET-W
TET-W
TET-W
TET-W
TET-W
TET-W
TET-W
TET-W
TET-W
TET-W
TET-W
TET-W
TET-W
TET-W
TET-W
TET-W
TET-W
TET-W
TET-W
TET-W
TET-W
TET-W
TET-W
TET-W
TET-W
TET-W
TET-W
TET-W
TET-W
TET-W
TET-W
TET-W
TET-W
TET-W
TET-W
TET-W
TET-W
TET-W
TET-W
TET-W
TET-W
TET-W
TET-W
TET-W
TET-W
TET-W
TET-W
TET-W
TET-W
TET-W
TET-W
TET-W
TET-W
TET-W
TET-W
TET-W
TET-W
TET-W
TET-W
TET-W
TET-W
TET-W
TET-W
TET-W
TET-W
TET-W
TET-W
TET-W
TET-W
TET-W
TET-W
TET-W
TET-W
TET-W
TET-W
TET-W
TET-W
TET-W
TET-W
TET-W
TET-W
TET-W
TET-W
TET-W
TET-W
TET-W
TET-W
TET-W
TET-W
TET-W
TET-W
TET-W
TET-W
TET-W
TET-W
TET-W
TET-W
TET-W
TET-W
TET-W
TET-W
TET-W
TET-W
TET-W
TET-W
TET-W
TET-W
TET-W
TET-W
TET-W
TET-W
TET-W
TET-W
TET-W
TET-W
TET-W
TET-W
TET-W
TET-W
TET-W
TET-W
TET-W
TET-W
TET-W
TET-W
TET-W
TET-W
TET-W
TET-W
TET-W
TET-W
TET-W
TET-W
TET-W
TET-W
TET-W
TET-W
TET-W
TET-W
TET-W
TET-W
TET-W
TET-W
TET-W
TET-W
TET-W
TET-W
TET-W
TET-W
TET-W
TET-W
TET-W
TET-W
TET-W
TET-W
TET-W
TET-W
TET-W
TET-W
TET-W
TET-W
TET-W
TET-W
TET-W
TET-W
TET-W
TET-W
TET-W
TET-W
TET-W
TET-W
TET-W
TET-W
TET-W
TET-W
TET-W
TET-W
TET-W
TET-W
TET-W
TET-W
TET-W
TET-W
TET-W
TET-W
TET-W
TET-W
TET-W
TET-W
TET-W
TET-W
TET-W
TET-W
TET-W
TET-W
TET-W
TET-W
TET-W
TET-W
TET-W
TET-W
TET-W
TET-W
TET-W
TET-W
TET-W
TET-W
TET-W
TET-W
TET-W
TET-W
TET-W
TET-W
TET-W
TET-W
TET-W
TET-W
TET-W
TET-W
TET-W
TET-W
TET-W
TET-W
TET-W
TET-W
TET-W
TET-W
TET-W
TET-W
TET-W
TET-W
TET-W
TET-W
TET-W
TET-W
TET-W
TET-W
TET-W
TET-W
TET-W
TET-W
TET-W
TET-W
TET-W
TET-W
TET-W
TET-W
TET-W
TET-W
TET-W
TET-W
TET-W
TET-W
TET-W
TET-W
TET-W
TET-W
TET-W
TET-W
TET-W
TET-W
TET-W
TET-W
TET-W
TET-W
TET-W
TET-W
TET-W
TET-W
TET-W
TET-W
TET-W
TET-W
TET-W
TET-W
TET-W
TET-W
TET-W
TET-W
TET-W
TET-W
TET-W
TET-W
TET-W
TET-W
TET-W
TET-W
TET-W
TET-W
TET-W
TET-W
TET-W
TET-W
TET-W
TET-W
TET-W
TET-W
TET-W
TET-W
TET-W
TET-W
TET-W
TET-W
TET-W
TET-W
TET-W
TET-W
TET-W
TET-W
TET-W
TET-W
TET-W
TET-W
TET-W
TET-W
TET-W
TET-W
TET-W
TET-W
TET-W
TET-W
TET-W
TET-W
TET-W
TET-W
TET-W
TET-W
TET-W
TET-W
TET-W
TET-W
TET-W
TET-W
TET-W
TET-W
TET-W
TET-W
TET-W
TET-W
TET-W
TET-W
TET-W
TET-W
TET-W
TET-W
TET-W
TET-W
TET-W
TET-W
TET-W
TET-W
TET-W
TET-W
TET-W
TET-W
TET-W
TET-W
TET-W
TET-W
TET-W
TET-W
TET-W
TET-W
TET-W
TET-W
TET-W
TET-W
TET-W
TET-W
TET-W
TET-W
TET-W
TET-W
TET-W
TET-W
TET-W
TET-W
TET-W
TET-W
TET-W
TET-W
TET-W
TET-W
TET-W
TET-W
TET-W
TET-W
TET-W
TET-W
TET-W
TET-W
TET-W
TET-W
TET-W
TET-W
TET-W
TET-W
TET-W
TET-W
TET-W
TET-W
TET-W
TET-W
TET-W
TET-W
TET-W
TET-W
TET-W
TET-W
TET-W
TET-W
TET-W
TET-W
TET-W
TET-W
TET-W
TET-W
TET-W
TET-W
TET-W
TET-W
TET-W
TET-W
TET-W
TET-W
TET-W
TET-W
TET-W
TET-W
TET-W
TET-W
TET-W
TET-W
TET-W
TET-W
TET-W
TET-W
TET-W
TET-W
TET-W
TET-W
TET-W
TET-W
TET-W
TET-W
TET-W
TET-W
TET-W
TET-W
TET-W
TET-W
TET-W
TET-W
TET-W
TET-W
TET-W
TET-W
TET-W
TET-W
TET-W
TET-W
TET-W
TET-W
TET-W
TET-W
TET-W
TET-W
TET-W
TET-W
TET-W
TET-W
TET-W
TET-W
TET-W
TET-W
TET-W
TET-W
TET-W
TET-W
TET-W
TET-W
TET-W
TET-W
TET-W
TET-W
TET-W
TET-W
TET-W
TET-W
TET-W
TET-W
TET-W
TET-W
TET-W
TET-W
TET-W
TET-W
TET-W
TET-W
TET-W
TET-W
TET-W
TET-W
TET-W
TET-W
TET-W
TET-W
TET-W
TET-W
TET-W
TET-W
TET-W
TET-W
TET-W
TET-W
TET-W
TET-W
TET-W
TET-W
TET-W
TET-W
TET-W
TET-W
TET-W
TET-W
TET-W
TET-W
TET-W
TET-W
TET-W
TET-W
TET-W
TET-W
TET-W
TET-W
TET-W
TET-W
TET-W
TET-W
TET-W
TET-W
TET-W
TET-W
TET-W
TET-W
TET-W
TET-W
TET-W
TET-W
TET-W
TET-W
TET-W
TET-W
TET-W
TET-W
TET-W
TET-W
TET-W
TET-W
TET-W
TET-W
TET-W
TET-W
TET-W
TET-W
TET-W
TET-W
TET-W
TET-W
TET-W
TET-W
TET-W
TET-W
TET-W
TET-W
TET-W
TET-W
TET-W
TET-W
TET-W
TET-W
TET-W
TET-W
TET-W
TET-W
TET-W
TET-W
TET-W
TET-W
TET-W
TET-W
TET-W
TET-W
TET-W
TET-W
TET-W
TET-W
TET-W
TET-W
TET-W
TET-W
TET-W
TET-W
TET-W
TET-W
TET-W
TET-W
TET-W
TET-W
TET-W
TET-W
TET-W
TET-W
TET-W
TET-W
TET-W
TET-W
TET-W
TET-W
TET-W
TET-W
TET-W
TET-W
TET-W
TET-W
TET-W
TET-W
TET-W
TET-W
TET-W
TET-W
TET-W
TET-W
TET-W
TET-W
TET-W
TET-W
TET-W
TET-W
TET-W
TET-W
TET-W
TET-W
TET-W
TET-W
TET-W
TET-W
TET-W
TET-W
TET-W
TET-W
TET-W
TET-W
TET-W
TET-W
TET-W
TET-W
TET-W
TET-W
TET-W
TET-W
TET-W
TET-W
TET-W
TET-W
TET-W
TET-W
TET-W
TET-W
TET-W
TET-W
TET-W
TET-W
TET-W
TET-W
TET-W
TET-W
TET-W
TET-W
TET-W
TET-W
TET-W
TET-W
TET-W
TET-W
TET-W
TET-W
TET-W
TET-W
TET-W
TET-W
TET-W
TET-W
TET-W
TET-W
TET-W
TET-W
TET-W
TET-W
TET-W
TET-W
TET-W
TET-W
TET-W
TET-W
TET-W
TET-W
TET-W
TET-W
TET-W
TET-W
TET-W
TET-W
TET-W
TET-W
TET-W
TET-W
TET-W
TET-W
TET-W
TET-W
TET-W
TET-W
TET-W
TET-W
TET-W
TET-W
TET-W
TET-W
TET-W
[truncated: 1,046,576+ more rows]

## Sheet: tetM
gene	Name	Calc Conc (Copies)
TET-M	Stable 1 pen 3	10.5
TET-M	Stable 1 pen 3	5.45
TET-M	Stable 1 pen 4	9.78
TET-M	Stable 1 pen 4	15.1
TET-M	Stable 1 pen 15	33.7
TET-M	Stable 1 pen 15	37.3
TET-M	Stable 1 pen 16	5.9
TET-M	Stable 1 pen 16	3.28
TET-M	Stable 1 pens 1-4	8.3
TET-M	Stable 1 pens 1-4	20.6
TET-M	Stable 2 pen 1	189
TET-M	Stable 2 pen 1	335
TET-M	Stable 2 pen 2	111
TET-M	Stable 2 pen 2	171
TET-M	Stable 2 pen 3	26.4
TET-M	Stable 2 pen 3	37.9
TET-M	Stable 2 pen 8	10.4
TET-M	Stable 2 pen 8	3.18
TET-M	Stable 2 pens 1-4	190
TET-M	Stable 2 pens 1-4	241
TET-M	Stable 3 pen 1	1.58
TET-M	Stable 3 pen 1	0.366
TET-M	Stable 3 pen 5	177
TET-M	Stable 3 pen 5	502
TET-M	Stable 3 pen 7	4.47
TET-M	Stable 3 pen 7	4.41
TET-M	Stable 3 pen 14	36.4
TET-M	Stable 3 pen 14	37.7
TET-M	Stable 3 pens 1-4	111
TET-M	Stable 3 pens 1-4	174
TET-M	Stable 5 pen 7	112
TET-M	Stable 6 pen 7	95.7
TET-M	Stable 5 pen 8	3.51
TET-M	Stable 5 pen 8	14.7
TET-M	Stable 5 pen 13	53.9
TET-M	Stable 5 pen 13	105
TET-M	Stable 5 pen 16	69.4
TET-M	Stable 5 pen 16	54.6
TET-M	Stable 5 pens 1-4	29.3
TET-M	Stable 5 pens 1-4	68.8
TET-M	Stable 6 pen 2	8.65
TET-M	Stable 6 pen 2	1.11
TET-M	Stable 6 pen 3	15.7
TET-M	Stable 6 pen 3	7.14
TET-M	Stable 6 pen 12	1.22
TET-M	Stable 6 pen 12	2.65
TET-M	Stable 6 pen 15	2.98
TET-M	Stable 6 pen 15	6.77
TET-M	Stable 6 pens 1-4	3.95
TET-M	Stable 6 pens 1-4	5.5
TET-M	Pool pen stables 1-6	36.7
TET-M	Pool pen stables 1-6	76.8
TET-M	Stable 1 shoe cover 1	95
TET-M	Stable 1 shoe cover 1	305
TET-M	Stable 1 shoe cover 2	91.6
TET-M	Stable 1 shoe cover 2	147
TET-M	Stable 1 shoe covers 1+2	366
TET-M	Stable 1 shoe covers 1+2	353
TET-M	Stable 2 shoe cover 1	2040
TET-M	Stable 2 shoe cover 1	703
TET-M	Stable 2 shoe cover 2	574
TET-M	Stable 2 shoe cover 2	722
TET-M	Stable 2 shoe covers 1+2	203
TET-M	Stable 2 shoe covers 1+2	224
TET-M	Stable 3 shoe cover 1	141
TET-M	Stable 3 shoe cover 1	157
TET-M	Stable 3 shoe cover 2	413
TET-M	Stable 3 shoe cover 2	333
TET-M	positive control	10000
TET-M	positive control	10000
TET-M	positive control	10000
TET-M	negative control
TET-M	Stable 3 shoe covers 1+2	449
TET-M	Stable 3 shoe covers 1+2	440
TET-M	Stable 5 shoe cover 1	107
TET-M	Stable 5 shoe cover 1	335
TET-M	Stable 5 shoe cover 2	1370
TET-M	Stable 5 shoe cover 2	413
TET-M	Stable 5 shoe covers 1+2	832
TET-M	Stable 5 shoe covers 1+2	680
TET-M	Stable 6 shoe cover 1	742
TET-M	Stable 6 shoe cover 1	1250
TET-M	Stable 6 shoe cover 2	1300
TET-M	Stable 6 shoe cover 2	2160
TET-M	Stable 6 shoe cover 1+2	266
TET-M	Stable 6 shoe covers 1+2	209
TET-M	Pool shoe covers stables 1-6	158
TET-M	Pool shoe covers stables 1-6	234
TET-M	Slurry 1	20000
TET-M	Slurry 1	45000
TET-M	Slurry 2	1130
TET-M	Slurry 2	2010
TET-M	Slurry 3	55000
TET-M	Slurry 3	83600
TET-M	Pool slurry 1-3	83100
TET-M	Pool slurry 1-3	118000
TET-M	positive control	10000
TET-M	positive control	10000
TET-M	positive control	10000
TET-M	negative control
TET-M	negative extraction control
TET-M	negative extraction control
TET-M	positive extraction control
TET-M	positive extraction control
TET-M
TET-M
TET-M
TET-M
TET-M
TET-M
TET-M
TET-M
TET-M
TET-M
TET-M
TET-M
TET-M
TET-M
TET-M
TET-M
TET-M
TET-M
TET-M
TET-M
TET-M
TET-M
TET-M
TET-M
TET-M
TET-M
TET-M
TET-M
TET-M
TET-M
TET-M
TET-M
TET-M
TET-M
TET-M
TET-M
TET-M
TET-M
TET-M
TET-M
TET-M
TET-M
TET-M
TET-M
TET-M
TET-M
TET-M
TET-M
TET-M
TET-M
TET-M
TET-M
TET-M
TET-M
TET-M
TET-M
TET-M
TET-M
TET-M
TET-M
TET-M
TET-M
TET-M
TET-M
TET-M
TET-M
TET-M
TET-M
TET-M
TET-M
TET-M
TET-M
TET-M
TET-M
TET-M
TET-M
TET-M
TET-M
TET-M
TET-M
TET-M
TET-M
TET-M
TET-M
TET-M
TET-M
TET-M
TET-M
TET-M
TET-M
TET-M
TET-M
TET-M
TET-M
TET-M
TET-M
TET-M
TET-M
TET-M
TET-M
TET-M
TET-M
TET-M
TET-M
TET-M
TET-M
TET-M
TET-M
TET-M
TET-M
TET-M
TET-M
TET-M
TET-M
TET-M
TET-M
TET-M
TET-M
TET-M
TET-M
TET-M
TET-M
TET-M
TET-M
TET-M
TET-M
TET-M
TET-M
TET-M
TET-M
TET-M
TET-M
TET-M
TET-M
TET-M
TET-M
TET-M
TET-M
TET-M
TET-M
TET-M
TET-M
TET-M
TET-M
TET-M
TET-M
TET-M
TET-M
TET-M
TET-M
TET-M
TET-M
TET-M
TET-M
TET-M
TET-M
TET-M
TET-M
TET-M
TET-M
TET-M
TET-M
TET-M
TET-M
TET-M
TET-M
TET-M
TET-M
TET-M
TET-M
TET-M
TET-M
TET-M
TET-M
TET-M
TET-M
TET-M
TET-M
TET-M
TET-M
TET-M
TET-M
TET-M
TET-M
TET-M
TET-M
TET-M
TET-M
TET-M
TET-M
TET-M
TET-M
TET-M
TET-M
TET-M
TET-M
TET-M
TET-M
TET-M
TET-M
TET-M
TET-M
TET-M
TET-M
TET-M
TET-M
TET-M
TET-M
TET-M
TET-M
TET-M
TET-M
TET-M
TET-M
TET-M
TET-M
TET-M
TET-M
TET-M
TET-M
TET-M
TET-M
TET-M
TET-M
TET-M
TET-M
TET-M
TET-M
TET-M
TET-M
TET-M
TET-M
TET-M
TET-M
TET-M
TET-M
TET-M
TET-M
TET-M
TET-M
TET-M
TET-M
TET-M
TET-M
TET-M
TET-M
TET-M
TET-M
TET-M
TET-M
TET-M
TET-M
TET-M
TET-M
TET-M
TET-M
TET-M
TET-M
TET-M
TET-M
TET-M
TET-M
TET-M
TET-M
TET-M
TET-M
TET-M
TET-M
TET-M
TET-M
TET-M
TET-M
TET-M
TET-M
TET-M
TET-M
TET-M
TET-M
TET-M
TET-M
TET-M
TET-M
TET-M
TET-M
TET-M
TET-M
TET-M
TET-M
TET-M
TET-M
TET-M
TET-M
TET-M
TET-M
TET-M
TET-M
TET-M
TET-M
TET-M
TET-M
TET-M
TET-M
TET-M
TET-M
TET-M
TET-M
TET-M
TET-M
TET-M
TET-M
TET-M
TET-M
TET-M
TET-M
TET-M
TET-M
TET-M
TET-M
TET-M
TET-M
TET-M
TET-M
TET-M
TET-M
TET-M
TET-M
TET-M
TET-M
TET-M
TET-M
TET-M
TET-M
TET-M
TET-M
TET-M
TET-M
TET-M
TET-M
TET-M
TET-M
TET-M
TET-M
TET-M
TET-M
TET-M
TET-M
TET-M
TET-M
TET-M
TET-M
TET-M
TET-M
TET-M
TET-M
TET-M
TET-M
TET-M
TET-M
TET-M
TET-M
TET-M
TET-M
TET-M
TET-M
TET-M
TET-M
TET-M
TET-M
TET-M
TET-M
TET-M
TET-M
TET-M
TET-M
TET-M
TET-M
TET-M
TET-M
TET-M
TET-M
TET-M
TET-M
TET-M
TET-M
TET-M
TET-M
TET-M
TET-M
TET-M
TET-M
TET-M
TET-M
TET-M
TET-M
TET-M
TET-M
TET-M
TET-M
TET-M
TET-M
TET-M
TET-M
TET-M
TET-M
TET-M
TET-M
TET-M
TET-M
TET-M
TET-M
TET-M
TET-M
TET-M
TET-M
TET-M
TET-M
TET-M
TET-M
TET-M
TET-M
TET-M
TET-M
TET-M
TET-M
TET-M
TET-M
TET-M
TET-M
TET-M
TET-M
TET-M
TET-M
TET-M
TET-M
TET-M
TET-M
TET-M
TET-M
TET-M
TET-M
TET-M
TET-M
TET-M
TET-M
TET-M
TET-M
TET-M
TET-M
TET-M
TET-M
TET-M
TET-M
TET-M
TET-M
TET-M
TET-M
TET-M
TET-M
TET-M
TET-M
TET-M
TET-M
TET-M
TET-M
TET-M
TET-M
TET-M
TET-M
TET-M
TET-M
TET-M
TET-M
TET-M
TET-M
TET-M
TET-M
TET-M
TET-M
TET-M
TET-M
TET-M
TET-M
TET-M
TET-M
TET-M
TET-M
TET-M
TET-M
TET-M
TET-M
TET-M
TET-M
TET-M
TET-M
TET-M
TET-M
TET-M
TET-M
TET-M
TET-M
TET-M
TET-M
TET-M
TET-M
TET-M
TET-M
TET-M
TET-M
TET-M
TET-M
TET-M
TET-M
TET-M
TET-M
TET-M
TET-M
TET-M
TET-M
TET-M
TET-M
TET-M
TET-M
TET-M
TET-M
TET-M
TET-M
TET-M
TET-M
TET-M
TET-M
TET-M
TET-M
TET-M
TET-M
TET-M
TET-M
TET-M
TET-M
TET-M
TET-M
TET-M
TET-M
TET-M
TET-M
TET-M
TET-M
TET-M
TET-M
TET-M
TET-M
TET-M
TET-M
TET-M
TET-M
TET-M
TET-M
TET-M
TET-M
TET-M
TET-M
TET-M
TET-M
TET-M
TET-M
TET-M
TET-M
TET-M
TET-M
TET-M
TET-M
TET-M
TET-M
TET-M
TET-M
TET-M
TET-M
TET-M
TET-M
TET-M
TET-M
TET-M
TET-M
TET-M
TET-M
TET-M
TET-M
TET-M
TET-M
TET-M
TET-M
TET-M
TET-M
TET-M
TET-M
TET-M
TET-M
TET-M
TET-M
TET-M
TET-M
TET-M
TET-M
TET-M
TET-M
TET-M
TET-M
TET-M
TET-M
TET-M
TET-M
TET-M
TET-M
TET-M
TET-M
TET-M
TET-M
TET-M
TET-M
TET-M
TET-M
TET-M
TET-M
TET-M
TET-M
TET-M
TET-M
TET-M
TET-M
TET-M
TET-M
TET-M
TET-M
TET-M
TET-M
TET-M
TET-M
TET-M
TET-M
TET-M
TET-M
TET-M
TET-M
TET-M
TET-M
TET-M
TET-M
TET-M
TET-M
TET-M
TET-M
TET-M
TET-M
TET-M
TET-M
TET-M
TET-M
TET-M
TET-M
TET-M
TET-M
TET-M
TET-M
TET-M
TET-M
TET-M
TET-M
TET-M
TET-M
TET-M
TET-M
TET-M
TET-M
TET-M
TET-M
TET-M
TET-M
TET-M
TET-M
TET-M
TET-M
TET-M
TET-M
TET-M
TET-M
TET-M
TET-M
TET-M
TET-M
TET-M
TET-M
TET-M
TET-M
TET-M
TET-M
TET-M
TET-M
TET-M
TET-M
TET-M
TET-M
TET-M
TET-M
TET-M
TET-M
TET-M
TET-M
TET-M
TET-M
TET-M
TET-M
TET-M
TET-M
TET-M
TET-M
TET-M
TET-M
TET-M
TET-M
TET-M
TET-M
TET-M
TET-M
TET-M
TET-M
TET-M
TET-M
TET-M
TET-M
TET-M
TET-M
TET-M
TET-M
TET-M
TET-M
TET-M
TET-M
TET-M
TET-M
TET-M
TET-M
TET-M
TET-M
TET-M
TET-M
TET-M
TET-M
TET-M
TET-M
TET-M
TET-M
TET-M
TET-M
TET-M
TET-M
TET-M
TET-M
TET-M
TET-M
TET-M
TET-M
TET-M
TET-M
TET-M
TET-M
TET-M
TET-M
TET-M
TET-M
TET-M
TET-M
TET-M
TET-M
TET-M
TET-M
TET-M
TET-M
TET-M
TET-M
TET-M
TET-M
TET-M
TET-M
TET-M
TET-M
TET-M
TET-M
TET-M
TET-M
TET-M
TET-M
TET-M
TET-M
TET-M
TET-M
TET-M
TET-M
TET-M
TET-M
TET-M
TET-M
TET-M
TET-M
TET-M
TET-M
TET-M
TET-M
TET-M
TET-M
TET-M
TET-M
TET-M
TET-M
TET-M
TET-M
TET-M
TET-M
TET-M
TET-M
TET-M
TET-M
TET-M
TET-M
TET-M
TET-M
TET-M
TET-M
TET-M
TET-M
TET-M
TET-M
TET-M
TET-M
TET-M
TET-M
TET-M
TET-M
TET-M
TET-M
TET-M
TET-M
TET-M
TET-M
TET-M
TET-M
TET-M
TET-M
TET-M
TET-M
TET-M
TET-M
TET-M
TET-M
TET-M
TET-M
TET-M
TET-M
TET-M
TET-M
TET-M
TET-M
TET-M
TET-M
TET-M
TET-M
TET-M
TET-M
TET-M
TET-M
TET-M
TET-M
TET-M
TET-M
TET-M
TET-M
TET-M
TET-M
TET-M
TET-M
TET-M
TET-M
TET-M
TET-M
TET-M
TET-M
TET-M
TET-M
TET-M
TET-M
TET-M
TET-M
TET-M
TET-M
TET-M
TET-M
TET-M
TET-M
TET-M
TET-M
TET-M
TET-M
TET-M
TET-M
TET-M
TET-M
TET-M
TET-M
TET-M
TET-M
TET-M
TET-M
TET-M
TET-M
TET-M
TET-M
TET-M
TET-M
TET-M
TET-M
TET-M
TET-M
TET-M
TET-M
TET-M
TET-M
TET-M
TET-M
TET-M
TET-M
TET-M
TET-M
TET-M
TET-M
TET-M
TET-M
TET-M
TET-M
TET-M
TET-M
TET-M
TET-M
TET-M
TET-M
TET-M
TET-M
TET-M
TET-M
TET-M
TET-M
TET-M
TET-M
TET-M
TET-M
TET-M
TET-M
TET-M
TET-M
TET-M
TET-M
TET-M
TET-M
TET-M
TET-M
TET-M
TET-M
TET-M
TET-M
TET-M
TET-M
TET-M
TET-M
TET-M
TET-M
TET-M
TET-M
TET-M
TET-M
TET-M
TET-M
TET-M
TET-M
TET-M
TET-M
TET-M
TET-M
TET-M
TET-M
TET-M
TET-M
TET-M
TET-M
TET-M
TET-M
TET-M
TET-M
TET-M
TET-M
TET-M
TET-M
TET-M
TET-M
TET-M
TET-M
TET-M
TET-M
TET-M
TET-M
TET-M
TET-M
TET-M
TET-M
TET-M
TET-M
TET-M
TET-M
TET-M
TET-M
TET-M
TET-M
TET-M
TET-M
TET-M
TET-M
TET-M
TET-M
TET-M
TET-M
TET-M
TET-M
TET-M
TET-M
TET-M
TET-M
TET-M
TET-M
TET-M
TET-M
TET-M
TET-M
TET-M
TET-M
TET-M
TET-M
TET-M
TET-M
TET-M
TET-M
TET-M
TET-M
TET-M
TET-M
TET-M
TET-M
TET-M
TET-M
TET-M
TET-M
TET-M
TET-M
TET-M
TET-M
TET-M
TET-M
TET-M
TET-M
TET-M
TET-M
TET-M
TET-M
TET-M
TET-M
TET-M
TET-M
TET-M
TET-M
TET-M
TET-M
TET-M
TET-M
TET-M
TET-M
TET-M
TET-M
TET-M
TET-M
TET-M
TET-M
TET-M
TET-M
TET-M
TET-M
TET-M
TET-M
TET-M
TET-M
TET-M
TET-M
TET-M
TET-M
TET-M
TET-M
TET-M
TET-M
TET-M
TET-M
TET-M
TET-M
TET-M
TET-M
TET-M
TET-M
TET-M
TET-M
TET-M
TET-M
TET-M
TET-M
TET-M
TET-M
TET-M
TET-M
TET-M
TET-M
TET-M
TET-M
TET-M
TET-M
TET-M
TET-M
TET-M
TET-M
TET-M
TET-M
TET-M
TET-M
TET-M
TET-M
TET-M
TET-M
TET-M
TET-M
TET-M
TET-M
TET-M
TET-M
TET-M
TET-M
TET-M
TET-M
TET-M
TET-M
TET-M
TET-M
TET-M
TET-M
TET-M
TET-M
TET-M
TET-M
TET-M
TET-M
TET-M
TET-M
TET-M
TET-M
TET-M
TET-M
TET-M
TET-M
TET-M
TET-M
TET-M
TET-M
TET-M
TET-M
TET-M
TET-M
TET-M
TET-M
TET-M
TET-M
TET-M
TET-M
TET-M
TET-M
TET-M
TET-M
TET-M
TET-M
TET-M
TET-M
TET-M
TET-M
TET-M
TET-M
TET-M
TET-M
TET-M
TET-M
TET-M
TET-M
TET-M
TET-M
TET-M
TET-M
TET-M
TET-M
TET-M
TET-M
TET-M
TET-M
TET-M
TET-M
TET-M
TET-M
TET-M
TET-M
TET-M
TET-M
TET-M
TET-M
TET-M
TET-M
TET-M
TET-M
TET-M
TET-M
TET-M
TET-M
TET-M
TET-M
TET-M
TET-M
TET-M
TET-M
TET-M
TET-M
TET-M
TET-M
TET-M
TET-M
TET-M
TET-M
TET-M
TET-M
TET-M
TET-M
TET-M
TET-M
TET-M
TET-M
TET-M
TET-M
TET-M
TET-M
TET-M
TET-M
TET-M
TET-M
TET-M
TET-M
TET-M
TET-M
TET-M
TET-M
TET-M
TET-M
TET-M
TET-M
TET-M
TET-M
TET-M
TET-M
TET-M
TET-M
TET-M
TET-M
TET-M
TET-M
TET-M
TET-M
TET-M
TET-M
TET-M
TET-M
TET-M
TET-M
TET-M
TET-M
TET-M
TET-M
TET-M
TET-M
TET-M
TET-M
TET-M
TET-M
TET-M
TET-M
TET-M
TET-M
TET-M
TET-M
TET-M
TET-M
TET-M
TET-M
TET-M
TET-M
TET-M
TET-M
TET-M
TET-M
TET-M
TET-M
TET-M
TET-M
TET-M
TET-M
TET-M
TET-M
TET-M
TET-M
TET-M
TET-M
TET-M
TET-M
TET-M
TET-M
TET-M
TET-M
TET-M
TET-M
TET-M
TET-M
TET-M
TET-M
TET-M
TET-M
TET-M
TET-M
TET-M
TET-M
TET-M
TET-M
TET-M
TET-M
TET-M
TET-M
TET-M
TET-M
TET-M
TET-M
TET-M
TET-M
TET-M
TET-M
TET-M
TET-M
TET-M
TET-M
TET-M
TET-M
TET-M
TET-M
TET-M
TET-M
TET-M
TET-M
TET-M
TET-M
TET-M
TET-M
TET-M
TET-M
TET-M
TET-M
TET-M
TET-M
TET-M
TET-M
TET-M
TET-M
TET-M
TET-M
TET-M
TET-M
TET-M
TET-M
TET-M
TET-M
TET-M
TET-M
TET-M
TET-M
TET-M
TET-M
TET-M
TET-M
TET-M
TET-M
TET-M
TET-M
TET-M
TET-M
TET-M
TET-M
TET-M
TET-M
TET-M
TET-M
TET-M
TET-M
TET-M
TET-M
TET-M
TET-M
TET-M
TET-M
TET-M
TET-M
TET-M
TET-M
TET-M
TET-M
TET-M
TET-M
TET-M
TET-M
TET-M
TET-M
TET-M
TET-M
TET-M
TET-M
TET-M
TET-M
TET-M
TET-M
TET-M
TET-M
TET-M
TET-M
TET-M
TET-M
TET-M
TET-M
TET-M
TET-M
TET-M
TET-M
TET-M
TET-M
TET-M
TET-M
TET-M
TET-M
TET-M
TET-M
TET-M
TET-M
TET-M
TET-M
TET-M
TET-M
TET-M
TET-M
TET-M
TET-M
TET-M
TET-M
TET-M
TET-M
TET-M
TET-M
TET-M
TET-M
TET-M
TET-M
TET-M
TET-M
TET-M
TET-M
TET-M
TET-M
TET-M
TET-M
TET-M
TET-M
TET-M
TET-M
TET-M
TET-M
TET-M
TET-M
TET-M
TET-M
TET-M
TET-M
TET-M
TET-M
TET-M
TET-M
TET-M
TET-M
TET-M
TET-M
TET-M
TET-M
TET-M
TET-M
TET-M
TET-M
TET-M
TET-M
TET-M
TET-M
TET-M
TET-M
TET-M
TET-M
TET-M
TET-M
TET-M
TET-M
TET-M
TET-M
TET-M
TET-M
TET-M
TET-M
TET-M
TET-M
TET-M
TET-M
TET-M
TET-M
TET-M
TET-M
TET-M
TET-M
TET-M
TET-M
TET-M
TET-M
TET-M
TET-M
TET-M
TET-M
TET-M
TET-M
TET-M
TET-M
TET-M
TET-M
TET-M
TET-M
TET-M
TET-M
TET-M
TET-M
TET-M
TET-M
TET-M
TET-M
TET-M
TET-M
TET-M
TET-M
TET-M
TET-M
TET-M
TET-M
TET-M
TET-M
TET-M
TET-M
TET-M
TET-M
TET-M
TET-M
TET-M
TET-M
TET-M
TET-M
TET-M
TET-M
TET-M
TET-M
TET-M
TET-M
TET-M
TET-M
TET-M
TET-M
TET-M
TET-M
TET-M
TET-M
TET-M
TET-M
TET-M
TET-M
TET-M
TET-M
TET-M
TET-M
TET-M
TET-M
TET-M
TET-M
TET-M
TET-M
TET-M
TET-M
TET-M
TET-M
TET-M
TET-M
TET-M
TET-M
TET-M
TET-M
TET-M
TET-M
TET-M
TET-M
TET-M
TET-M
TET-M
TET-M
TET-M
TET-M
TET-M
TET-M
TET-M
TET-M
TET-M
TET-M
TET-M
TET-M
TET-M
TET-M
TET-M
TET-M
TET-M
TET-M
TET-M
TET-M
TET-M
TET-M
TET-M
TET-M
TET-M
TET-M
TET-M
TET-M
TET-M
TET-M
TET-M
TET-M
TET-M
TET-M
TET-M
TET-M
TET-M
TET-M
TET-M
TET-M
TET-M
TET-M
TET-M
TET-M
TET-M
TET-M
TET-M
TET-M
TET-M
TET-M
TET-M
TET-M
TET-M
TET-M
TET-M
TET-M
TET-M
TET-M
TET-M
TET-M
TET-M
TET-M
TET-M
TET-M
TET-M
TET-M
TET-M
TET-M
TET-M
TET-M
TET-M
TET-M
TET-M
TET-M
TET-M
TET-M
TET-M
TET-M
TET-M
TET-M
TET-M
TET-M
TET-M
TET-M
TET-M
TET-M
TET-M
TET-M
TET-M
TET-M
TET-M
TET-M
TET-M
TET-M
TET-M
TET-M
TET-M
TET-M
TET-M
TET-M
TET-M
TET-M
TET-M
TET-M
TET-M
TET-M
TET-M
TET-M
TET-M
TET-M
TET-M
TET-M
TET-M
TET-M
TET-M
TET-M
TET-M
TET-M
TET-M
TET-M
TET-M
TET-M
TET-M
TET-M
TET-M
TET-M
TET-M
TET-M
TET-M
TET-M
TET-M
TET-M
TET-M
TET-M
TET-M
TET-M
TET-M
TET-M
TET-M
TET-M
TET-M
TET-M
TET-M
TET-M
TET-M
TET-M
TET-M
TET-M
TET-M
TET-M
TET-M
TET-M
TET-M
TET-M
TET-M
TET-M
TET-M
TET-M
TET-M
TET-M
TET-M
TET-M
TET-M
TET-M
TET-M
TET-M
TET-M
TET-M
TET-M
TET-M
TET-M
TET-M
TET-M
TET-M
TET-M
TET-M
TET-M
TET-M
TET-M
TET-M
TET-M
TET-M
TET-M
TET-M
TET-M
TET-M
TET-M
TET-M
TET-M
TET-M
TET-M
TET-M
TET-M
TET-M
TET-M
TET-M
TET-M
TET-M
TET-M
TET-M
TET-M
TET-M
TET-M
TET-M
TET-M
TET-M
TET-M
TET-M
TET-M
TET-M
TET-M
TET-M
TET-M
TET-M
TET-M
TET-M
TET-M
TET-M
TET-M
TET-M
TET-M
TET-M
TET-M
TET-M
TET-M
TET-M
TET-M
TET-M
TET-M
TET-M
TET-M
TET-M
TET-M
TET-M
TET-M
TET-M
TET-M
TET-M
TET-M
TET-M
TET-M
TET-M
TET-M
TET-M
TET-M
TET-M
TET-M
TET-M
TET-M
TET-M
TET-M
TET-M
TET-M
TET-M
TET-M
TET-M
TET-M
TET-M
TET-M
TET-M
TET-M
TET-M
TET-M
TET-M
TET-M
TET-M
TET-M
[truncated: 1,046,576+ more rows]

## Sheet: sul1
gene	Name	Calc Conc (Copies)
Sul1	Stable 1 pen 3	0
Sul1	Stable 1 pen 3	0
Sul1	Stable 1 pen 4	0.659
Sul1	Stable 1 pen 4	0.806
Sul1	Stable 1 pen 15	0.985
Sul1	Stable 1 pen 15	0.43
Sul1	Stable 1 pen 16	0.383
Sul1	Stable 1 pen 16	0.828
Sul1	Stable 1 pens 1-4	1.78
Sul1	Stable 1 pens 1-4	2.65
Sul1	Stable 2 pen 1	24.9
Sul1	Stable 2 pen 1	59.2
Sul1	Stable 2 pen 2	10.6
Sul1	Stable 2 pen 2	6.54
Sul1	Stable 2 pen 3	3.32
Sul1	Stable 2 pen 3	4.33
Sul1	Stable 2 pen 8	8.64
Sul1	Stable 2 pen 8	8.01
Sul1	Stable 2 pens 1-4	17.2
Sul1	Stable 2 pens 1-4	28.1
Sul1	Stable 3 pen 1	5.45
Sul1	Stable 3 pen 1	15.2
Sul1	Stable 3 pen 5	8.31
Sul1	Stable 3 pen 5	13
Sul1	Stable 3 pen 7	6.74
Sul1	Stable 3 pen 7	4.38
Sul1	Stable 3 pen 14	1.31
Sul1	Stable 3 pen 14	2.01
Sul1	Stable 3 pens 1-4	4.07
Sul1	Stable 3 pens 1-4	7.22
Sul1	Stable 5 pen 7	22.4
Sul1	Stable 6 pen 7	26.7
Sul1	Stable 5 pen 8	0
Sul1	Stable 5 pen 8	0.371
Sul1	Stable 5 pen 13	23.4
Sul1	Stable 5 pen 13	18.3
Sul1	Stable 5 pen 16	67.3
Sul1	Stable 5 pen 16	87.5
Sul1	Stable 5 pens 1-4	41.5
Sul1	Stable 5 pens 1-4	21.1
Sul1	Stable 6 pen 2	0
Sul1	Stable 6 pen 2	1.47
Sul1	Stable 6 pen 3	3.74
Sul1	Stable 6 pen 3	4.92
Sul1	Stable 6 pen 12	0
Sul1	Stable 6 pen 12	0
Sul1	Stable 6 pen 15	0
Sul1	Stable 6 pen 15	0
Sul1	Stable 6 pens 1-4	0.0645
Sul1	Stable 6 pens 1-4	0
Sul1	Pool pen stables 1-6	11.3
Sul1	Pool pen stables 1-6	15.4
Sul1	Stable 1 shoe cover 1	94.3
Sul1	Stable 1 shoe cover 1	182
Sul1	Stable 1 shoe cover 2	106
Sul1	Stable 1 shoe cover 2	231
Sul1	Stable 1 shoe covers 1+2	85.6
Sul1	Stable 1 shoe covers 1+2	140
Sul1	Stable 2 shoe cover 1	446
Sul1	Stable 2 shoe cover 1	368
Sul1	Stable 2 shoe cover 2	113
Sul1	Stable 2 shoe cover 2	163
Sul1	Stable 2 shoe covers 1+2	66.6
Sul1	Stable 2 shoe covers 1+2	87.8
Sul1	Stable 3 shoe cover 1	18.8
Sul1	Stable 3 shoe cover 1	47.3
Sul1	Stable 3 shoe cover 2	88.2
Sul1	Stable 3 shoe cover 2	134
Sul1	positive control	10000
Sul1	positive control	10000
Sul1	positive control	10000
Sul1	negative control
Sul1	Stable 3 shoe covers 1+2	203
Sul1	Stable 3 shoe covers 1+2	143
Sul1	Stable 5 shoe cover 1	29.9
Sul1	Stable 5 shoe cover 1	39.7
Sul1	Stable 5 shoe cover 2	78.3
Sul1	Stable 5 shoe cover 2	81.5
Sul1	Stable 5 shoe covers 1+2	44.7
Sul1	Stable 5 shoe covers 1+2	72.4
Sul1	Stable 6 shoe cover 1	62.2
Sul1	Stable 6 shoe cover 1	55.5
Sul1	Stable 6 shoe cover 2	85.9
Sul1	Stable 6 shoe cover 2	217
Sul1	Stable 6 shoe cover 1+2	31.9
Sul1	Stable 6 shoe covers 1+2	35.1
Sul1	Pool shoe covers stables 1-6	62
Sul1	Pool shoe covers stables 1-6	66.4
Sul1	Slurry 1	86.4
Sul1	Slurry 1	156
Sul1	Slurry 2	5.98
Sul1	Slurry 2	9.08
Sul1	Slurry 3	152
Sul1	Slurry 3	238
Sul1	Pool slurry 1-3	260
Sul1	Pool slurry 1-3	256
Sul1	positive control	10000
Sul1	positive control	10000
Sul1	positive control	10000
Sul1	negative control
Sul1	negative extraction control
Sul1	negative extraction control
Sul1	positive extraction control
Sul1	positive extraction control
Sul1
Sul1
Sul1
Sul1
Sul1
Sul1
Sul1
Sul1
Sul1
Sul1
Sul1
Sul1
Sul1
Sul1
Sul1
Sul1
Sul1
Sul1
Sul1
Sul1
Sul1
Sul1
Sul1
Sul1
Sul1
Sul1
Sul1
Sul1
Sul1
Sul1
Sul1
Sul1
Sul1
Sul1
Sul1
Sul1
Sul1
Sul1
Sul1
Sul1
Sul1
Sul1
Sul1
Sul1
Sul1
Sul1
Sul1
Sul1
Sul1
Sul1
Sul1
Sul1
Sul1
Sul1
Sul1
Sul1
Sul1
Sul1
Sul1
Sul1
Sul1
Sul1
Sul1
Sul1
Sul1
Sul1
Sul1
Sul1
Sul1
Sul1
Sul1
Sul1
Sul1
Sul1
Sul1
Sul1
Sul1
Sul1
Sul1
Sul1
Sul1
Sul1
Sul1
Sul1
Sul1
Sul1
Sul1
Sul1
Sul1
Sul1
Sul1
Sul1
Sul1
Sul1
Sul1
Sul1
Sul1
Sul1
Sul1
Sul1
Sul1
Sul1
Sul1
Sul1
Sul1
Sul1
Sul1
Sul1
Sul1
Sul1
Sul1
Sul1
Sul1
Sul1
Sul1
Sul1
Sul1
Sul1
Sul1
Sul1
Sul1
Sul1
Sul1
Sul1
Sul1
Sul1
Sul1
Sul1
Sul1
Sul1
Sul1
Sul1
Sul1
Sul1
Sul1
Sul1
Sul1
Sul1
Sul1
Sul1
Sul1
Sul1
Sul1
Sul1
Sul1
Sul1
Sul1
Sul1
Sul1
Sul1
Sul1
Sul1
Sul1
Sul1
Sul1
Sul1
Sul1
Sul1
Sul1
Sul1
Sul1
Sul1
Sul1
Sul1
Sul1
Sul1
Sul1
Sul1
Sul1
Sul1
Sul1
Sul1
Sul1
Sul1
Sul1
Sul1
Sul1
Sul1
Sul1
Sul1
Sul1
Sul1
Sul1
Sul1
Sul1
Sul1
Sul1
Sul1
Sul1
Sul1
Sul1
Sul1
Sul1
Sul1
Sul1
Sul1
Sul1
Sul1
Sul1
Sul1
Sul1
Sul1
Sul1
Sul1
Sul1
Sul1
Sul1
Sul1
Sul1
Sul1
Sul1
Sul1
Sul1
Sul1
Sul1
Sul1
Sul1
Sul1
Sul1
Sul1
Sul1
Sul1
Sul1
Sul1
Sul1
Sul1
Sul1
Sul1
Sul1
Sul1
Sul1
Sul1
Sul1
Sul1
Sul1
Sul1
Sul1
Sul1
Sul1
Sul1
Sul1
Sul1
Sul1
Sul1
Sul1
Sul1
Sul1
Sul1
Sul1
Sul1
Sul1
Sul1
Sul1
Sul1
Sul1
Sul1
Sul1
Sul1
Sul1
Sul1
Sul1
Sul1
Sul1
Sul1
Sul1
Sul1
Sul1
Sul1
Sul1
Sul1
Sul1
Sul1
Sul1
Sul1
Sul1
Sul1
Sul1
Sul1
Sul1
Sul1
Sul1
Sul1
Sul1
Sul1
Sul1
Sul1
Sul1
Sul1
Sul1
Sul1
Sul1
Sul1
Sul1
Sul1
Sul1
Sul1
Sul1
Sul1
Sul1
Sul1
Sul1
Sul1
Sul1
Sul1
Sul1
Sul1
Sul1
Sul1
Sul1
Sul1
Sul1
Sul1
Sul1
Sul1
Sul1
Sul1
Sul1
Sul1
Sul1
Sul1
Sul1
Sul1
Sul1
Sul1
Sul1
Sul1
Sul1
Sul1
Sul1
Sul1
Sul1
Sul1
Sul1
Sul1
Sul1
Sul1
Sul1
Sul1
Sul1
Sul1
Sul1
Sul1
Sul1
Sul1
Sul1
Sul1
Sul1
Sul1
Sul1
Sul1
Sul1
Sul1
Sul1
Sul1
Sul1
Sul1
Sul1
Sul1
Sul1
Sul1
Sul1
Sul1
Sul1
Sul1
Sul1
Sul1
Sul1
Sul1
Sul1
Sul1
Sul1
Sul1
Sul1
Sul1
Sul1
Sul1
Sul1
Sul1
Sul1
Sul1
Sul1
Sul1
Sul1
Sul1
Sul1
Sul1
Sul1
Sul1
Sul1
Sul1
Sul1
Sul1
Sul1
Sul1
Sul1
Sul1
Sul1
Sul1
Sul1
Sul1
Sul1
Sul1
Sul1
Sul1
Sul1
Sul1
Sul1
Sul1
Sul1
Sul1
Sul1
Sul1
Sul1
Sul1
Sul1
Sul1
Sul1
Sul1
Sul1
Sul1
Sul1
Sul1
Sul1
Sul1
Sul1
Sul1
Sul1
Sul1
Sul1
Sul1
Sul1
Sul1
Sul1
Sul1
Sul1
Sul1
Sul1
Sul1
Sul1
Sul1
Sul1
Sul1
Sul1
Sul1
Sul1
Sul1
Sul1
Sul1
Sul1
Sul1
Sul1
Sul1
Sul1
Sul1
Sul1
Sul1
Sul1
Sul1
Sul1
Sul1
Sul1
Sul1
Sul1
Sul1
Sul1
Sul1
Sul1
Sul1
Sul1
Sul1
Sul1
Sul1
Sul1
Sul1
Sul1
Sul1
Sul1
Sul1
Sul1
Sul1
Sul1
Sul1
Sul1
Sul1
Sul1
Sul1
Sul1
Sul1
Sul1
Sul1
Sul1
Sul1
Sul1
Sul1
Sul1
Sul1
Sul1
Sul1
Sul1
Sul1
Sul1
Sul1
Sul1
Sul1
Sul1
Sul1
Sul1
Sul1
Sul1
Sul1
Sul1
Sul1
Sul1
Sul1
Sul1
Sul1
Sul1
Sul1
Sul1
Sul1
Sul1
Sul1
Sul1
Sul1
Sul1
Sul1
Sul1
Sul1
Sul1
Sul1
Sul1
Sul1
Sul1
Sul1
Sul1
Sul1
Sul1
Sul1
Sul1
Sul1
Sul1
Sul1
Sul1
Sul1
Sul1
Sul1
Sul1
Sul1
Sul1
Sul1
Sul1
Sul1
Sul1
Sul1
Sul1
Sul1
Sul1
Sul1
Sul1
Sul1
Sul1
Sul1
Sul1
Sul1
Sul1
Sul1
Sul1
Sul1
Sul1
Sul1
Sul1
Sul1
Sul1
Sul1
Sul1
Sul1
Sul1
Sul1
Sul1
Sul1
Sul1
Sul1
Sul1
Sul1
Sul1
Sul1
Sul1
Sul1
Sul1
Sul1
Sul1
Sul1
Sul1
Sul1
Sul1
Sul1
Sul1
Sul1
Sul1
Sul1
Sul1
Sul1
Sul1
Sul1
Sul1
Sul1
Sul1
Sul1
Sul1
Sul1
Sul1
Sul1
Sul1
Sul1
Sul1
Sul1
Sul1
Sul1
Sul1
Sul1
Sul1
Sul1
Sul1
Sul1
Sul1
Sul1
Sul1
Sul1
Sul1
Sul1
Sul1
Sul1
Sul1
Sul1
Sul1
Sul1
Sul1
Sul1
Sul1
Sul1
Sul1
Sul1
Sul1
Sul1
Sul1
Sul1
Sul1
Sul1
Sul1
Sul1
Sul1
Sul1
Sul1
Sul1
Sul1
Sul1
Sul1
Sul1
Sul1
Sul1
Sul1
Sul1
Sul1
Sul1
Sul1
Sul1
Sul1
Sul1
Sul1
Sul1
Sul1
Sul1
Sul1
Sul1
Sul1
Sul1
Sul1
Sul1
Sul1
Sul1
Sul1
Sul1
Sul1
Sul1
Sul1
Sul1
Sul1
Sul1
Sul1
Sul1
Sul1
Sul1
Sul1
Sul1
Sul1
Sul1
Sul1
Sul1
Sul1
Sul1
Sul1
Sul1
Sul1
Sul1
Sul1
Sul1
Sul1
Sul1
Sul1
Sul1
Sul1
Sul1
Sul1
Sul1
Sul1
Sul1
Sul1
Sul1
Sul1
Sul1
Sul1
Sul1
Sul1
Sul1
Sul1
Sul1
Sul1
Sul1
Sul1
Sul1
Sul1
Sul1
Sul1
Sul1
Sul1
Sul1
Sul1
Sul1
Sul1
Sul1
Sul1
Sul1
Sul1
Sul1
Sul1
Sul1
Sul1
Sul1
Sul1
Sul1
Sul1
Sul1
Sul1
Sul1
Sul1
Sul1
Sul1
Sul1
Sul1
Sul1
Sul1
Sul1
Sul1
Sul1
Sul1
Sul1
Sul1
Sul1
Sul1
Sul1
Sul1
Sul1
Sul1
Sul1
Sul1
Sul1
Sul1
Sul1
Sul1
Sul1
Sul1
Sul1
Sul1
Sul1
Sul1
Sul1
Sul1
Sul1
Sul1
Sul1
Sul1
Sul1
Sul1
Sul1
Sul1
Sul1
Sul1
Sul1
Sul1
Sul1
Sul1
Sul1
Sul1
Sul1
Sul1
Sul1
Sul1
Sul1
Sul1
Sul1
Sul1
Sul1
Sul1
Sul1
Sul1
Sul1
Sul1
Sul1
Sul1
Sul1
Sul1
Sul1
Sul1
Sul1
Sul1
Sul1
Sul1
Sul1
Sul1
Sul1
Sul1
Sul1
Sul1
Sul1
Sul1
Sul1
Sul1
Sul1
Sul1
Sul1
Sul1
Sul1
Sul1
Sul1
Sul1
Sul1
Sul1
Sul1
Sul1
Sul1
Sul1
Sul1
Sul1
Sul1
Sul1
Sul1
Sul1
Sul1
Sul1
Sul1
Sul1
Sul1
Sul1
Sul1
Sul1
Sul1
Sul1
Sul1
Sul1
Sul1
Sul1
Sul1
Sul1
Sul1
Sul1
Sul1
Sul1
Sul1
Sul1
Sul1
Sul1
Sul1
Sul1
Sul1
Sul1
Sul1
Sul1
Sul1
Sul1
Sul1
Sul1
Sul1
Sul1
Sul1
Sul1
Sul1
Sul1
Sul1
Sul1
Sul1
Sul1
Sul1
Sul1
Sul1
Sul1
Sul1
Sul1
Sul1
Sul1
Sul1
Sul1
Sul1
Sul1
Sul1
Sul1
Sul1
Sul1
Sul1
Sul1
Sul1
Sul1
Sul1
Sul1
Sul1
Sul1
Sul1
Sul1
Sul1
Sul1
Sul1
Sul1
Sul1
Sul1
Sul1
Sul1
Sul1
Sul1
Sul1
Sul1
Sul1
Sul1
Sul1
Sul1
Sul1
Sul1
Sul1
Sul1
Sul1
Sul1
Sul1
Sul1
Sul1
Sul1
Sul1
Sul1
Sul1
Sul1
Sul1
Sul1
Sul1
Sul1
Sul1
Sul1
Sul1
Sul1
Sul1
Sul1
Sul1
Sul1
Sul1
Sul1
Sul1
Sul1
Sul1
Sul1
Sul1
Sul1
Sul1
Sul1
Sul1
Sul1
Sul1
Sul1
Sul1
Sul1
Sul1
Sul1
Sul1
Sul1
Sul1
Sul1
Sul1
Sul1
Sul1
Sul1
Sul1
Sul1
Sul1
Sul1
Sul1
Sul1
Sul1
Sul1
Sul1
Sul1
Sul1
Sul1
Sul1
Sul1
Sul1
Sul1
Sul1
Sul1
Sul1
Sul1
Sul1
Sul1
Sul1
Sul1
Sul1
Sul1
Sul1
Sul1
Sul1
Sul1
Sul1
Sul1
Sul1
Sul1
Sul1
Sul1
Sul1
Sul1
Sul1
Sul1
Sul1
Sul1
Sul1
Sul1
Sul1
Sul1
Sul1
Sul1
Sul1
Sul1
Sul1
Sul1
Sul1
Sul1
Sul1
Sul1
Sul1
Sul1
Sul1
Sul1
Sul1
Sul1
Sul1
Sul1
Sul1
Sul1
Sul1
Sul1
Sul1
Sul1
Sul1
Sul1
Sul1
Sul1
Sul1
Sul1
Sul1
Sul1
Sul1
Sul1
Sul1
Sul1
Sul1
Sul1
Sul1
Sul1
Sul1
Sul1
Sul1
Sul1
Sul1
Sul1
Sul1
Sul1
Sul1
Sul1
Sul1
Sul1
Sul1
Sul1
Sul1
Sul1
Sul1
Sul1
Sul1
Sul1
Sul1
Sul1
Sul1
Sul1
Sul1
Sul1
Sul1
Sul1
Sul1
Sul1
Sul1
Sul1
Sul1
Sul1
Sul1
Sul1
Sul1
Sul1
Sul1
Sul1
Sul1
Sul1
Sul1
Sul1
Sul1
Sul1
Sul1
Sul1
Sul1
Sul1
Sul1
Sul1
Sul1
Sul1
Sul1
Sul1
Sul1
Sul1
Sul1
Sul1
Sul1
Sul1
Sul1
Sul1
Sul1
Sul1
Sul1
Sul1
Sul1
Sul1
Sul1
Sul1
Sul1
Sul1
Sul1
Sul1
Sul1
Sul1
Sul1
Sul1
Sul1
Sul1
Sul1
Sul1
Sul1
Sul1
Sul1
Sul1
Sul1
Sul1
Sul1
Sul1
Sul1
Sul1
Sul1
Sul1
Sul1
Sul1
Sul1
Sul1
Sul1
Sul1
Sul1
Sul1
Sul1
Sul1
Sul1
Sul1
Sul1
Sul1
Sul1
Sul1
Sul1
Sul1
Sul1
Sul1
Sul1
Sul1
Sul1
Sul1
Sul1
Sul1
Sul1
Sul1
Sul1
Sul1
Sul1
Sul1
Sul1
Sul1
Sul1
Sul1
Sul1
Sul1
Sul1
Sul1
Sul1
Sul1
Sul1
Sul1
Sul1
Sul1
Sul1
Sul1
Sul1
Sul1
Sul1
Sul1
Sul1
Sul1
Sul1
Sul1
Sul1
Sul1
Sul1
Sul1
Sul1
Sul1
Sul1
Sul1
Sul1
Sul1
Sul1
Sul1
Sul1
Sul1
Sul1
Sul1
Sul1
Sul1
Sul1
Sul1
Sul1
Sul1
Sul1
Sul1
Sul1
Sul1
Sul1
Sul1
Sul1
Sul1
Sul1
Sul1
Sul1
Sul1
Sul1
Sul1
Sul1
Sul1
Sul1
Sul1
Sul1
Sul1
Sul1
Sul1
Sul1
Sul1
Sul1
Sul1
Sul1
Sul1
Sul1
Sul1
Sul1
Sul1
Sul1
Sul1
Sul1
Sul1
Sul1
Sul1
Sul1
Sul1
Sul1
Sul1
Sul1
Sul1
Sul1
Sul1
Sul1
Sul1
Sul1
Sul1
Sul1
Sul1
Sul1
Sul1
Sul1
Sul1
Sul1
Sul1
Sul1
Sul1
Sul1
Sul1
Sul1
Sul1
Sul1
Sul1
Sul1
Sul1
Sul1
Sul1
Sul1
Sul1
Sul1
Sul1
Sul1
Sul1
Sul1
Sul1
Sul1
Sul1
Sul1
Sul1
Sul1
Sul1
Sul1
Sul1
Sul1
Sul1
Sul1
Sul1
Sul1
Sul1
Sul1
Sul1
Sul1
Sul1
Sul1
Sul1
Sul1
Sul1
Sul1
Sul1
Sul1
Sul1
Sul1
Sul1
Sul1
Sul1
Sul1
Sul1
Sul1
Sul1
Sul1
Sul1
Sul1
Sul1
Sul1
Sul1
Sul1
Sul1
Sul1
Sul1
Sul1
Sul1
Sul1
Sul1
Sul1
Sul1
Sul1
Sul1
Sul1
Sul1
Sul1
Sul1
Sul1
Sul1
Sul1
Sul1
Sul1
Sul1
Sul1
Sul1
Sul1
Sul1
Sul1
Sul1
Sul1
Sul1
Sul1
Sul1
Sul1
Sul1
Sul1
Sul1
Sul1
Sul1
Sul1
Sul1
Sul1
Sul1
Sul1
Sul1
Sul1
Sul1
Sul1
Sul1
Sul1
Sul1
Sul1
Sul1
Sul1
Sul1
Sul1
Sul1
Sul1
Sul1
Sul1
Sul1
Sul1
Sul1
Sul1
Sul1
Sul1
Sul1
Sul1
Sul1
Sul1
Sul1
Sul1
Sul1
Sul1
Sul1
Sul1
Sul1
Sul1
Sul1
Sul1
Sul1
Sul1
Sul1
Sul1
Sul1
Sul1
Sul1
Sul1
Sul1
Sul1
Sul1
Sul1
Sul1
Sul1
Sul1
Sul1
Sul1
Sul1
Sul1
Sul1
Sul1
Sul1
Sul1
Sul1
Sul1
Sul1
Sul1
Sul1
Sul1
Sul1
Sul1
Sul1
Sul1
Sul1
Sul1
Sul1
Sul1
Sul1
Sul1
Sul1
Sul1
Sul1
Sul1
Sul1
Sul1
Sul1
Sul1
Sul1
Sul1
Sul1
Sul1
Sul1
Sul1
Sul1
Sul1
Sul1
Sul1
Sul1
Sul1
Sul1
Sul1
Sul1
Sul1
Sul1
Sul1
Sul1
Sul1
Sul1
Sul1
Sul1
Sul1
Sul1
Sul1
Sul1
Sul1
Sul1
Sul1
Sul1
Sul1
Sul1
Sul1
Sul1
Sul1
Sul1
Sul1
Sul1
Sul1
Sul1
Sul1
Sul1
Sul1
Sul1
Sul1
Sul1
Sul1
Sul1
Sul1
Sul1
Sul1
Sul1
Sul1
Sul1
Sul1
Sul1
Sul1
Sul1
Sul1
Sul1
Sul1
Sul1
Sul1
Sul1
Sul1
Sul1
Sul1
Sul1
Sul1
Sul1
Sul1
Sul1
Sul1
Sul1
Sul1
Sul1
Sul1
Sul1
Sul1
Sul1
Sul1
Sul1
Sul1
Sul1
Sul1
Sul1
Sul1
Sul1
Sul1
Sul1
Sul1
Sul1
Sul1
Sul1
Sul1
Sul1
Sul1
Sul1
Sul1
Sul1
Sul1
Sul1
Sul1
Sul1
Sul1
Sul1
Sul1
Sul1
Sul1
Sul1
Sul1
Sul1
Sul1
Sul1
Sul1
Sul1
Sul1
Sul1
Sul1
Sul1
Sul1
Sul1
Sul1
Sul1
Sul1
Sul1
Sul1
Sul1
Sul1
Sul1
Sul1
Sul1
Sul1
Sul1
Sul1
Sul1
Sul1
Sul1
Sul1
Sul1
Sul1
Sul1
Sul1
Sul1
Sul1
Sul1
Sul1
Sul1
Sul1
Sul1
Sul1
Sul1
Sul1
Sul1
Sul1
Sul1
Sul1
Sul1
Sul1
Sul1
Sul1
Sul1
Sul1
Sul1
Sul1
Sul1
Sul1
Sul1
Sul1
Sul1
Sul1
Sul1
Sul1
Sul1
Sul1
Sul1
Sul1
Sul1
Sul1
Sul1
Sul1
Sul1
Sul1
Sul1
Sul1
Sul1
Sul1
Sul1
Sul1
Sul1
Sul1
Sul1
Sul1
Sul1
Sul1
Sul1
Sul1
Sul1
Sul1
Sul1
Sul1
Sul1
Sul1
Sul1
Sul1
Sul1
Sul1
Sul1
Sul1
Sul1
Sul1
Sul1
Sul1
Sul1
Sul1
Sul1
Sul1
Sul1
Sul1
Sul1
Sul1
Sul1
Sul1
Sul1
Sul1
Sul1
Sul1
Sul1
Sul1
Sul1
Sul1
Sul1
Sul1
Sul1
Sul1
Sul1
Sul1
Sul1
Sul1
Sul1
Sul1
Sul1
Sul1
Sul1
Sul1
Sul1
Sul1
Sul1
Sul1
Sul1
Sul1
Sul1
Sul1
Sul1
Sul1
Sul1
Sul1
Sul1
Sul1
Sul1
Sul1
Sul1
Sul1
Sul1
Sul1
Sul1
Sul1
Sul1
Sul1
Sul1
Sul1
Sul1
Sul1
Sul1
Sul1
Sul1
Sul1
Sul1
Sul1
Sul1
Sul1
Sul1
Sul1
Sul1
Sul1
Sul1
Sul1
Sul1
Sul1
Sul1
Sul1
Sul1
Sul1
Sul1
Sul1
Sul1
Sul1
Sul1
Sul1
Sul1
Sul1
Sul1
Sul1
Sul1
Sul1
Sul1
Sul1
Sul1
Sul1
Sul1
Sul1
Sul1
Sul1
Sul1
Sul1
Sul1
Sul1
Sul1
Sul1
Sul1
Sul1
Sul1
Sul1
Sul1
Sul1
Sul1
Sul1
Sul1
Sul1
Sul1
Sul1
Sul1
Sul1
Sul1
Sul1
Sul1
Sul1
Sul1
Sul1
Sul1
Sul1
Sul1
Sul1
Sul1
Sul1
Sul1
Sul1
Sul1
Sul1
Sul1
Sul1
Sul1
Sul1
Sul1
Sul1
Sul1
Sul1
Sul1
Sul1
Sul1
Sul1
Sul1
Sul1
Sul1
Sul1
Sul1
Sul1
Sul1
Sul1
Sul1
Sul1
Sul1
Sul1
Sul1
Sul1
Sul1
Sul1
Sul1
Sul1
Sul1
Sul1
Sul1
Sul1
Sul1
Sul1
Sul1
Sul1
Sul1
Sul1
Sul1
Sul1
Sul1
Sul1
Sul1
Sul1
[truncated: 1,046,576+ more rows]

## Sheet: sul2
gene	Name	Calc Conc (Copies)
Sul2	Stable 1 pen 3	0
Sul2	Stable 1 pen 3	0
Sul2	Stable 1 pen 4	0.0816
Sul2	Stable 1 pen 4	0.122
Sul2	Stable 1 pen 15	0
Sul2	Stable 1 pen 15	0.013
Sul2	Stable 1 pen 16	0
Sul2	Stable 1 pen 16	0
Sul2	Stable 1 pens 1-4	0
Sul2	Stable 1 pens 1-4	0.0626
Sul2	Stable 2 pen 1	39.3
Sul2	Stable 2 pen 1	32.3
Sul2	Stable 2 pen 2	0.887
Sul2	Stable 2 pen 2	2.14
Sul2	Stable 2 pen 3	0.0276
Sul2	Stable 2 pen 3	0
Sul2	Stable 2 pen 8	0.0845
Sul2	Stable 2 pen 8	0.339
Sul2	Stable 2 pens 1-4	11.1
Sul2	Stable 2 pens 1-4	25.6
Sul2	Stable 3 pen 1	0.359
Sul2	Stable 3 pen 1	0.556
Sul2	Stable 3 pen 5	1.55
Sul2	Stable 3 pen 5	1.04
Sul2	Stable 3 pen 7	0
Sul2	Stable 3 pen 7	0
Sul2	Stable 3 pen 14	0.172
Sul2	Stable 3 pen 14	0.501
Sul2	Stable 3 pens 1-4	0.352
Sul2	Stable 3 pens 1-4	0.299
Sul2	Stable 5 pen 7	13.3
Sul2	Stable 6 pen 7	12.3
Sul2	Stable 5 pen 8	0.214
Sul2	Stable 5 pen 8	0.0355
Sul2	Stable 5 pen 13	44
Sul2	Stable 5 pen 13	47.2
Sul2	Stable 5 pen 16	262
Sul2	Stable 5 pen 16	137
Sul2	Stable 5 pens 1-4	51.6
Sul2	Stable 5 pens 1-4	24.7
Sul2	Stable 6 pen 2	0
Sul2	Stable 6 pen 2	0
Sul2	Stable 6 pen 3	0.0174
Sul2	Stable 6 pen 3	0
Sul2	Stable 6 pen 12	0
Sul2	Stable 6 pen 12	0
Sul2	Stable 6 pen 15	0
Sul2	Stable 6 pen 15	0
Sul2	Stable 6 pens 1-4	0
Sul2	Stable 6 pens 1-4	0.0227
Sul2	Pool pen stables 1-6	3.78
Sul2	Pool pen stables 1-6	1.13
Sul2	Stable 1 shoe cover 1	331
Sul2	Stable 1 shoe cover 1	296
Sul2	Stable 1 shoe cover 2	404
Sul2	Stable 1 shoe cover 2	445
Sul2	Stable 1 shoe covers 1+2	362
Sul2	Stable 1 shoe covers 1+2	448
Sul2	Stable 2 shoe cover 1	7970
Sul2	Stable 2 shoe cover 1	5350
Sul2	Stable 2 shoe cover 2	352
Sul2	Stable 2 shoe cover 2	321
Sul2	Stable 2 shoe covers 1+2	597
Sul2	Stable 2 shoe covers 1+2	563
Sul2	Stable 3 shoe cover 1	86.8
Sul2	Stable 3 shoe cover 1	118
Sul2	Stable 3 shoe cover 2	223
Sul2	Stable 3 shoe cover 2	691
Sul2	positive control	10000
Sul2	positive control	10000
Sul2	positive control	10000
Sul2	negative control
Sul2	Stable 3 shoe covers 1+2	613
Sul2	Stable 3 shoe covers 1+2	407
Sul2	Stable 5 shoe cover 1	7.36
Sul2	Stable 5 shoe cover 1	19.6
Sul2	Stable 5 shoe cover 2	114
Sul2	Stable 5 shoe cover 2	117
Sul2	Stable 5 shoe covers 1+2	88.9
Sul2	Stable 5 shoe covers 1+2	68.1
Sul2	Stable 6 shoe cover 1	230
Sul2	Stable 6 shoe cover 1	452
Sul2	Stable 6 shoe cover 2	800
Sul2	Stable 6 shoe cover 2	1030
Sul2	Stable 6 shoe cover 1+2	113
Sul2	Stable 6 shoe covers 1+2	154
Sul2	Pool shoe covers stables 1-6	107
Sul2	Pool shoe covers stables 1-6	185
Sul2	Slurry 1	146
Sul2	Slurry 1	162
Sul2	Slurry 2	0.0693
Sul2	Slurry 2	0.0872
Sul2	Slurry 3	287
Sul2	Slurry 3	279
Sul2	Pool slurry 1-3	1480
Sul2	Pool slurry 1-3	1570
Sul2	positive control	10000
Sul2	positive control	10000
Sul2	positive control	10000
Sul2	negative control
Sul2	negative extraction control
Sul2	negative extraction control
Sul2	positive extraction control
Sul2	positive extraction control
Sul2
Sul2
Sul2
Sul2
Sul2
Sul2
Sul2
Sul2
Sul2
Sul2
Sul2
Sul2
Sul2
Sul2
Sul2
Sul2
Sul2
Sul2
Sul2
Sul2
Sul2
Sul2
Sul2
Sul2
Sul2
Sul2
Sul2
Sul2
Sul2
Sul2
Sul2
Sul2
Sul2
Sul2
Sul2
Sul2
Sul2
Sul2
Sul2
Sul2
Sul2
Sul2
Sul2
Sul2
Sul2
Sul2
Sul2
Sul2
Sul2
Sul2
Sul2
Sul2
Sul2
Sul2
Sul2
Sul2
Sul2
Sul2
Sul2
Sul2
Sul2
Sul2
Sul2
Sul2
Sul2
Sul2
Sul2
Sul2
Sul2
Sul2
Sul2
Sul2
Sul2
Sul2
Sul2
Sul2
Sul2
Sul2
Sul2
Sul2
Sul2
Sul2
Sul2
Sul2
Sul2
Sul2
Sul2
Sul2
Sul2
Sul2
Sul2
Sul2
Sul2
Sul2
Sul2
Sul2
Sul2
Sul2
Sul2
Sul2
Sul2
Sul2
Sul2
Sul2
Sul2
Sul2
Sul2
Sul2
Sul2
Sul2
Sul2
Sul2
Sul2
Sul2
Sul2
Sul2
Sul2
Sul2
Sul2
Sul2
Sul2
Sul2
Sul2
Sul2
Sul2
Sul2
Sul2
Sul2
Sul2
Sul2
Sul2
Sul2
Sul2
Sul2
Sul2
Sul2
Sul2
Sul2
Sul2
Sul2
Sul2
Sul2
Sul2
Sul2
Sul2
Sul2
Sul2
Sul2
Sul2
Sul2
Sul2
Sul2
Sul2
Sul2
Sul2
Sul2
Sul2
Sul2
Sul2
Sul2
Sul2
Sul2
Sul2
Sul2
Sul2
Sul2
Sul2
Sul2
Sul2
Sul2
Sul2
Sul2
Sul2
Sul2
Sul2
Sul2
Sul2
Sul2
Sul2
Sul2
Sul2
Sul2
Sul2
Sul2
Sul2
Sul2
Sul2
Sul2
Sul2
Sul2
Sul2
Sul2
Sul2
Sul2
Sul2
Sul2
Sul2
Sul2
Sul2
Sul2
Sul2
Sul2
Sul2
Sul2
Sul2
Sul2
Sul2
Sul2
Sul2
Sul2
Sul2
Sul2
Sul2
Sul2
Sul2
Sul2
Sul2
Sul2
Sul2
Sul2
Sul2
Sul2
Sul2
Sul2
Sul2
Sul2
Sul2
Sul2
Sul2
Sul2
Sul2
Sul2
Sul2
Sul2
Sul2
Sul2
Sul2
Sul2
Sul2
Sul2
Sul2
Sul2
Sul2
Sul2
Sul2
Sul2
Sul2
Sul2
Sul2
Sul2
Sul2
Sul2
Sul2
Sul2
Sul2
Sul2
Sul2
Sul2
Sul2
Sul2
Sul2
Sul2
Sul2
Sul2
Sul2
Sul2
Sul2
Sul2
Sul2
Sul2
Sul2
Sul2
Sul2
Sul2
Sul2
Sul2
Sul2
Sul2
Sul2
Sul2
Sul2
Sul2
Sul2
Sul2
Sul2
Sul2
Sul2
Sul2
Sul2
Sul2
Sul2
Sul2
Sul2
Sul2
Sul2
Sul2
Sul2
Sul2
Sul2
Sul2
Sul2
Sul2
Sul2
Sul2
Sul2
Sul2
Sul2
Sul2
Sul2
Sul2
Sul2
Sul2
Sul2
Sul2
Sul2
Sul2
Sul2
Sul2
Sul2
Sul2
Sul2
Sul2
Sul2
Sul2
Sul2
Sul2
Sul2
Sul2
Sul2
Sul2
Sul2
Sul2
Sul2
Sul2
Sul2
Sul2
Sul2
Sul2
Sul2
Sul2
Sul2
Sul2
Sul2
Sul2
Sul2
Sul2
Sul2
Sul2
Sul2
Sul2
Sul2
Sul2
Sul2
Sul2
Sul2
Sul2
Sul2
Sul2
Sul2
Sul2
Sul2
Sul2
Sul2
Sul2
Sul2
Sul2
Sul2
Sul2
Sul2
Sul2
Sul2
Sul2
Sul2
Sul2
Sul2
Sul2
Sul2
Sul2
Sul2
Sul2
Sul2
Sul2
Sul2
Sul2
Sul2
Sul2
Sul2
Sul2
Sul2
Sul2
Sul2
Sul2
Sul2
Sul2
Sul2
Sul2
Sul2
Sul2
Sul2
Sul2
Sul2
Sul2
Sul2
Sul2
Sul2
Sul2
Sul2
Sul2
Sul2
Sul2
Sul2
Sul2
Sul2
Sul2
Sul2
Sul2
Sul2
Sul2
Sul2
Sul2
Sul2
Sul2
Sul2
Sul2
Sul2
Sul2
Sul2
Sul2
Sul2
Sul2
Sul2
Sul2
Sul2
Sul2
Sul2
Sul2
Sul2
Sul2
Sul2
Sul2
Sul2
Sul2
Sul2
Sul2
Sul2
Sul2
Sul2
Sul2
Sul2
Sul2
Sul2
Sul2
Sul2
Sul2
Sul2
Sul2
Sul2
Sul2
Sul2
Sul2
Sul2
Sul2
Sul2
Sul2
Sul2
Sul2
Sul2
Sul2
Sul2
Sul2
Sul2
Sul2
Sul2
Sul2
Sul2
Sul2
Sul2
Sul2
Sul2
Sul2
Sul2
Sul2
Sul2
Sul2
Sul2
Sul2
Sul2
Sul2
Sul2
Sul2
Sul2
Sul2
Sul2
Sul2
Sul2
Sul2
Sul2
Sul2
Sul2
Sul2
Sul2
Sul2
Sul2
Sul2
Sul2
Sul2
Sul2
Sul2
Sul2
Sul2
Sul2
Sul2
Sul2
Sul2
Sul2
Sul2
Sul2
Sul2
Sul2
Sul2
Sul2
Sul2
Sul2
Sul2
Sul2
Sul2
Sul2
Sul2
Sul2
Sul2
Sul2
Sul2
Sul2
Sul2
Sul2
Sul2
Sul2
Sul2
Sul2
Sul2
Sul2
Sul2
Sul2
Sul2
Sul2
Sul2
Sul2
Sul2
Sul2
Sul2
Sul2
Sul2
Sul2
Sul2
Sul2
Sul2
Sul2
Sul2
Sul2
Sul2
Sul2
Sul2
Sul2
Sul2
Sul2
Sul2
Sul2
Sul2
Sul2
Sul2
Sul2
Sul2
Sul2
Sul2
Sul2
Sul2
Sul2
Sul2
Sul2
Sul2
Sul2
Sul2
Sul2
Sul2
Sul2
Sul2
Sul2
Sul2
Sul2
Sul2
Sul2
Sul2
Sul2
Sul2
Sul2
Sul2
Sul2
Sul2
Sul2
Sul2
Sul2
Sul2
Sul2
Sul2
Sul2
Sul2
Sul2
Sul2
Sul2
Sul2
Sul2
Sul2
Sul2
Sul2
Sul2
Sul2
Sul2
Sul2
Sul2
Sul2
Sul2
Sul2
Sul2
Sul2
Sul2
Sul2
Sul2
Sul2
Sul2
Sul2
Sul2
Sul2
Sul2
Sul2
Sul2
Sul2
Sul2
Sul2
Sul2
Sul2
Sul2
Sul2
Sul2
Sul2
Sul2
Sul2
Sul2
Sul2
Sul2
Sul2
Sul2
Sul2
Sul2
Sul2
Sul2
Sul2
Sul2
Sul2
Sul2
Sul2
Sul2
Sul2
Sul2
Sul2
Sul2
Sul2
Sul2
Sul2
Sul2
Sul2
Sul2
Sul2
Sul2
Sul2
Sul2
Sul2
Sul2
Sul2
Sul2
Sul2
Sul2
Sul2
Sul2
Sul2
Sul2
Sul2
Sul2
Sul2
Sul2
Sul2
Sul2
Sul2
Sul2
Sul2
Sul2
Sul2
Sul2
Sul2
Sul2
Sul2
Sul2
Sul2
Sul2
Sul2
Sul2
Sul2
Sul2
Sul2
Sul2
Sul2
Sul2
Sul2
Sul2
Sul2
Sul2
Sul2
Sul2
Sul2
Sul2
Sul2
Sul2
Sul2
Sul2
Sul2
Sul2
Sul2
Sul2
Sul2
Sul2
Sul2
Sul2
Sul2
Sul2
Sul2
Sul2
Sul2
Sul2
Sul2
Sul2
Sul2
Sul2
Sul2
Sul2
Sul2
Sul2
Sul2
Sul2
Sul2
Sul2
Sul2
Sul2
Sul2
Sul2
Sul2
Sul2
Sul2
Sul2
Sul2
Sul2
Sul2
Sul2
Sul2
Sul2
Sul2
Sul2
Sul2
Sul2
Sul2
Sul2
Sul2
Sul2
Sul2
Sul2
Sul2
Sul2
Sul2
Sul2
Sul2
Sul2
Sul2
Sul2
Sul2
Sul2
Sul2
Sul2
Sul2
Sul2
Sul2
Sul2
Sul2
Sul2
Sul2
Sul2
Sul2
Sul2
Sul2
Sul2
Sul2
Sul2
Sul2
Sul2
Sul2
Sul2
Sul2
Sul2
Sul2
Sul2
Sul2
Sul2
Sul2
Sul2
Sul2
Sul2
Sul2
Sul2
Sul2
Sul2
Sul2
Sul2
Sul2
Sul2
Sul2
Sul2
Sul2
Sul2
Sul2
Sul2
Sul2
Sul2
Sul2
Sul2
Sul2
Sul2
Sul2
Sul2
Sul2
Sul2
Sul2
Sul2
Sul2
Sul2
Sul2
Sul2
Sul2
Sul2
Sul2
Sul2
Sul2
Sul2
Sul2
Sul2
Sul2
Sul2
Sul2
Sul2
Sul2
Sul2
Sul2
Sul2
Sul2
Sul2
Sul2
Sul2
Sul2
Sul2
Sul2
Sul2
Sul2
Sul2
Sul2
Sul2
Sul2
Sul2
Sul2
Sul2
Sul2
Sul2
Sul2
Sul2
Sul2
Sul2
Sul2
Sul2
Sul2
Sul2
Sul2
Sul2
Sul2
Sul2
Sul2
Sul2
Sul2
Sul2
Sul2
Sul2
Sul2
Sul2
Sul2
Sul2
Sul2
Sul2
Sul2
Sul2
Sul2
Sul2
Sul2
Sul2
Sul2
Sul2
Sul2
Sul2
Sul2
Sul2
Sul2
Sul2
Sul2
Sul2
Sul2
Sul2
Sul2
Sul2
Sul2
Sul2
Sul2
Sul2
Sul2
Sul2
Sul2
Sul2
Sul2
Sul2
Sul2
Sul2
Sul2
Sul2
Sul2
Sul2
Sul2
Sul2
Sul2
Sul2
Sul2
Sul2
Sul2
Sul2
Sul2
Sul2
Sul2
Sul2
Sul2
Sul2
Sul2
Sul2
Sul2
Sul2
Sul2
Sul2
Sul2
Sul2
Sul2
Sul2
Sul2
Sul2
Sul2
Sul2
Sul2
Sul2
Sul2
Sul2
Sul2
Sul2
Sul2
Sul2
Sul2
Sul2
Sul2
Sul2
Sul2
Sul2
Sul2
Sul2
Sul2
Sul2
Sul2
Sul2
Sul2
Sul2
Sul2
Sul2
Sul2
Sul2
Sul2
Sul2
Sul2
Sul2
Sul2
Sul2
Sul2
Sul2
Sul2
Sul2
Sul2
Sul2
Sul2
Sul2
Sul2
Sul2
Sul2
Sul2
Sul2
Sul2
Sul2
Sul2
Sul2
Sul2
Sul2
Sul2
Sul2
Sul2
Sul2
Sul2
Sul2
Sul2
Sul2
Sul2
Sul2
Sul2
Sul2
Sul2
Sul2
Sul2
Sul2
Sul2
Sul2
Sul2
Sul2
Sul2
Sul2
Sul2
Sul2
Sul2
Sul2
Sul2
Sul2
Sul2
Sul2
Sul2
Sul2
Sul2
Sul2
Sul2
Sul2
Sul2
Sul2
Sul2
Sul2
Sul2
Sul2
Sul2
Sul2
Sul2
Sul2
Sul2
Sul2
Sul2
Sul2
Sul2
Sul2
Sul2
Sul2
Sul2
Sul2
Sul2
Sul2
Sul2
Sul2
Sul2
Sul2
Sul2
Sul2
Sul2
Sul2
Sul2
Sul2
Sul2
Sul2
Sul2
Sul2
Sul2
Sul2
Sul2
Sul2
Sul2
Sul2
Sul2
Sul2
Sul2
Sul2
Sul2
Sul2
Sul2
Sul2
Sul2
Sul2
Sul2
Sul2
Sul2
Sul2
Sul2
Sul2
Sul2
Sul2
Sul2
Sul2
Sul2
Sul2
Sul2
Sul2
Sul2
Sul2
Sul2
Sul2
Sul2
Sul2
Sul2
Sul2
Sul2
Sul2
Sul2
Sul2
Sul2
Sul2
Sul2
Sul2
Sul2
Sul2
Sul2
Sul2
Sul2
Sul2
Sul2
Sul2
Sul2
Sul2
Sul2
Sul2
Sul2
Sul2
Sul2
Sul2
Sul2
Sul2
Sul2
Sul2
Sul2
Sul2
Sul2
Sul2
Sul2
Sul2
Sul2
Sul2
Sul2
Sul2
Sul2
Sul2
Sul2
Sul2
Sul2
Sul2
Sul2
Sul2
Sul2
Sul2
Sul2
Sul2
Sul2
Sul2
Sul2
Sul2
Sul2
Sul2
Sul2
Sul2
Sul2
Sul2
Sul2
Sul2
Sul2
Sul2
Sul2
Sul2
Sul2
Sul2
Sul2
Sul2
Sul2
Sul2
Sul2
Sul2
Sul2
Sul2
Sul2
Sul2
Sul2
Sul2
Sul2
Sul2
Sul2
Sul2
Sul2
Sul2
Sul2
Sul2
Sul2
Sul2
Sul2
Sul2
Sul2
Sul2
Sul2
Sul2
Sul2
Sul2
Sul2
Sul2
Sul2
Sul2
Sul2
Sul2
Sul2
Sul2
Sul2
Sul2
Sul2
Sul2
Sul2
Sul2
Sul2
Sul2
Sul2
Sul2
Sul2
Sul2
Sul2
Sul2
Sul2
Sul2
Sul2
Sul2
Sul2
Sul2
Sul2
Sul2
Sul2
Sul2
Sul2
Sul2
Sul2
Sul2
Sul2
Sul2
Sul2
Sul2
Sul2
Sul2
Sul2
Sul2
Sul2
Sul2
Sul2
Sul2
Sul2
Sul2
Sul2
Sul2
Sul2
Sul2
Sul2
Sul2
Sul2
Sul2
Sul2
Sul2
Sul2
Sul2
Sul2
Sul2
Sul2
Sul2
Sul2
Sul2
Sul2
Sul2
Sul2
Sul2
Sul2
Sul2
Sul2
Sul2
Sul2
Sul2
Sul2
Sul2
Sul2
Sul2
Sul2
Sul2
Sul2
Sul2
Sul2
Sul2
Sul2
Sul2
Sul2
Sul2
Sul2
Sul2
Sul2
Sul2
Sul2
Sul2
Sul2
Sul2
Sul2
Sul2
Sul2
Sul2
Sul2
Sul2
Sul2
Sul2
Sul2
Sul2
Sul2
Sul2
Sul2
Sul2
Sul2
Sul2
Sul2
Sul2
Sul2
Sul2
Sul2
Sul2
Sul2
Sul2
Sul2
Sul2
Sul2
Sul2
Sul2
Sul2
Sul2
Sul2
Sul2
Sul2
Sul2
Sul2
Sul2
Sul2
Sul2
Sul2
Sul2
Sul2
Sul2
Sul2
Sul2
Sul2
Sul2
Sul2
Sul2
Sul2
Sul2
Sul2
Sul2
Sul2
Sul2
Sul2
Sul2
Sul2
Sul2
Sul2
Sul2
Sul2
Sul2
Sul2
Sul2
Sul2
Sul2
Sul2
Sul2
Sul2
Sul2
Sul2
Sul2
Sul2
Sul2
Sul2
Sul2
Sul2
Sul2
Sul2
Sul2
Sul2
Sul2
Sul2
Sul2
Sul2
Sul2
Sul2
Sul2
Sul2
Sul2
Sul2
Sul2
Sul2
Sul2
Sul2
Sul2
Sul2
Sul2
Sul2
Sul2
Sul2
Sul2
Sul2
Sul2
Sul2
Sul2
Sul2
Sul2
Sul2
Sul2
Sul2
Sul2
Sul2
Sul2
Sul2
Sul2
Sul2
Sul2
Sul2
Sul2
Sul2
Sul2
Sul2
Sul2
Sul2
Sul2
Sul2
Sul2
Sul2
Sul2
Sul2
Sul2
Sul2
Sul2
Sul2
Sul2
Sul2
Sul2
Sul2
Sul2
Sul2
Sul2
Sul2
Sul2
Sul2
Sul2
Sul2
Sul2
Sul2
Sul2
Sul2
Sul2
Sul2
Sul2
Sul2
Sul2
Sul2
Sul2
Sul2
Sul2
Sul2
Sul2
Sul2
Sul2
Sul2
Sul2
Sul2
Sul2
Sul2
Sul2
Sul2
Sul2
Sul2
Sul2
Sul2
Sul2
Sul2
Sul2
Sul2
Sul2
Sul2
Sul2
Sul2
Sul2
Sul2
Sul2
Sul2
Sul2
Sul2
Sul2
Sul2
Sul2
Sul2
Sul2
Sul2
Sul2
Sul2
Sul2
Sul2
Sul2
Sul2
Sul2
Sul2
Sul2
Sul2
Sul2
Sul2
Sul2
Sul2
Sul2
Sul2
Sul2
Sul2
Sul2
Sul2
Sul2
Sul2
Sul2
Sul2
Sul2
Sul2
Sul2
Sul2
Sul2
Sul2
Sul2
Sul2
Sul2
Sul2
Sul2
Sul2
Sul2
Sul2
Sul2
Sul2
Sul2
Sul2
Sul2
Sul2
Sul2
Sul2
Sul2
Sul2
Sul2
Sul2
Sul2
Sul2
Sul2
Sul2
Sul2
Sul2
Sul2
Sul2
Sul2
Sul2
Sul2
Sul2
Sul2
Sul2
Sul2
Sul2
Sul2
Sul2
Sul2
Sul2
Sul2
Sul2
Sul2
Sul2
Sul2
Sul2
Sul2
Sul2
Sul2
Sul2
Sul2
Sul2
Sul2
Sul2
Sul2
Sul2
Sul2
Sul2
Sul2
Sul2
Sul2
Sul2
Sul2
Sul2
Sul2
Sul2
Sul2
Sul2
Sul2
Sul2
Sul2
Sul2
Sul2
Sul2
Sul2
Sul2
Sul2
Sul2
Sul2
Sul2
Sul2
Sul2
Sul2
Sul2
Sul2
Sul2
Sul2
Sul2
Sul2
Sul2
Sul2
Sul2
Sul2
Sul2
Sul2
Sul2
Sul2
Sul2
Sul2
Sul2
Sul2
Sul2
Sul2
Sul2
Sul2
Sul2
Sul2
Sul2
Sul2
Sul2
Sul2
Sul2
Sul2
Sul2
Sul2
Sul2
Sul2
Sul2
Sul2
Sul2
Sul2
Sul2
Sul2
Sul2
Sul2
Sul2
Sul2
Sul2
Sul2
Sul2
Sul2
Sul2
Sul2
Sul2
Sul2
Sul2
Sul2
Sul2
Sul2
Sul2
Sul2
Sul2
Sul2
Sul2
Sul2
Sul2
Sul2
Sul2
Sul2
Sul2
Sul2
Sul2
Sul2
Sul2
Sul2
Sul2
Sul2
Sul2
Sul2
Sul2
Sul2
Sul2
Sul2
Sul2
Sul2
Sul2
Sul2
Sul2
Sul2
Sul2
Sul2
Sul2
Sul2
Sul2
Sul2
Sul2
Sul2
Sul2
Sul2
Sul2
Sul2
Sul2
Sul2
Sul2
Sul2
Sul2
Sul2
Sul2
Sul2
Sul2
Sul2
Sul2
Sul2
Sul2
Sul2
Sul2
Sul2
Sul2
Sul2
Sul2
Sul2
Sul2
Sul2
Sul2
Sul2
Sul2
Sul2
Sul2
Sul2
Sul2
Sul2
Sul2
Sul2
Sul2
Sul2
Sul2
Sul2
Sul2
Sul2
Sul2
Sul2
Sul2
Sul2
Sul2
Sul2
Sul2
Sul2
Sul2
Sul2
Sul2
Sul2
Sul2
Sul2
Sul2
Sul2
Sul2
Sul2
Sul2
Sul2
Sul2
Sul2
Sul2
Sul2
Sul2
Sul2
Sul2
Sul2
Sul2
Sul2
Sul2
Sul2
Sul2
Sul2
Sul2
Sul2
Sul2
Sul2
Sul2
Sul2
Sul2
Sul2
Sul2
Sul2
Sul2
Sul2
Sul2
Sul2
Sul2
Sul2
Sul2
Sul2
Sul2
Sul2
Sul2
Sul2
Sul2
Sul2
Sul2
Sul2
Sul2
Sul2
Sul2
Sul2
Sul2
Sul2
Sul2
Sul2
Sul2
Sul2
Sul2
Sul2
Sul2
Sul2
Sul2
Sul2
Sul2
Sul2
Sul2
Sul2
Sul2
Sul2
Sul2
Sul2
Sul2
Sul2
Sul2
Sul2
Sul2
Sul2
Sul2
Sul2
Sul2
Sul2
Sul2
Sul2
Sul2
Sul2
Sul2
Sul2
Sul2
Sul2
Sul2
Sul2
Sul2
Sul2
Sul2
Sul2
Sul2
Sul2
Sul2
Sul2
Sul2
Sul2
Sul2
Sul2
Sul2
Sul2
Sul2
Sul2
Sul2
Sul2
Sul2
Sul2
Sul2
Sul2
[truncated: 1,046,576+ more rows]

## Sheet: ermB
gene	Name	Calc Conc (Copies)
ermB	Stable 1 pen 3	11500
ermB	Stable 1 pen 3	11300
ermB	Stable 1 pen 4	15400
ermB	Stable 1 pen 4	14700
ermB	Stable 1 pen 15	34200
ermB	Stable 1 pen 15	41400
ermB	Stable 1 pen 16	14500
ermB	Stable 1 pen 16	15000
ermB	Stable 1 pens 1-4	26400
ermB	Stable 1 pens 1-4	25000
ermB	Stable 2 pen 1	17500
ermB	Stable 2 pen 1	16100
ermB	Stable 2 pen 2	5160
ermB	Stable 2 pen 2	5160
ermB	Stable 2 pen 3	19400
ermB	Stable 2 pen 3	17900
ermB	Stable 2 pen 8	8820
ermB	Stable 2 pen 8	6210
ermB	Stable 2 pens 1-4	5430
ermB	Stable 2 pens 1-4	6280
ermB	Stable 3 pen 1	7330
ermB	Stable 3 pen 1	9180
ermB	Stable 3 pen 5	17900
ermB	Stable 3 pen 5	38100
ermB	Stable 3 pen 7	4600
ermB	Stable 3 pen 7	4660
ermB	Stable 3 pen 14	2750
ermB	Stable 3 pen 14	5310
ermB	Stable 3 pens 1-4	4550
ermB	Stable 3 pens 1-4	5460
ermB	Stable 5 pen 7	1890
ermB	Stable 6 pen 7	2210
ermB	Stable 5 pen 8	9800
ermB	Stable 5 pen 8	8190
ermB	Stable 5 pen 13	6110
ermB	Stable 5 pen 13	3390
ermB	Stable 5 pen 16	6630
ermB	Stable 5 pen 16	7690
ermB	Stable 5 pens 1-4	4790
ermB	Stable 5 pens 1-4	4670
ermB	Stable 6 pen 2	6040
ermB	Stable 6 pen 2	8450
ermB	Stable 6 pen 3	24400
ermB	Stable 6 pen 3	28900
ermB	Stable 6 pen 12	7490
ermB	Stable 6 pen 12	5610
ermB	Stable 6 pen 15	3170
ermB	Stable 6 pen 15	2660
ermB	Stable 6 pens 1-4	4240
ermB	Stable 6 pens 1-4	5820
ermB	Pool pen stables 1-6	4560
ermB	Pool pen stables 1-6	6130
ermB	Stable 1 shoe cover 1	271
ermB	Stable 1 shoe cover 1	598
ermB	Stable 1 shoe cover 2	354
ermB	Stable 1 shoe cover 2	492
ermB	Stable 1 shoe covers 1+2	397
ermB	Stable 1 shoe covers 1+2	564
ermB	Stable 2 shoe cover 1	1050
ermB	Stable 2 shoe cover 1	1760
ermB	Stable 2 shoe cover 2	731
ermB	Stable 2 shoe cover 2	1830
ermB	Stable 2 shoe covers 1+2	287
ermB	Stable 2 shoe covers 1+2	534
ermB	Stable 3 shoe cover 1	312
ermB	Stable 3 shoe cover 1	214
ermB	Stable 3 shoe cover 2	485
ermB	Stable 3 shoe cover 2	447
ermB	positive control	10000
ermB	positive control	10000
ermB	positive control	10000
ermB	negative control
ermB	Stable 3 shoe covers 1+2	614
ermB	Stable 3 shoe covers 1+2	808
ermB	Stable 5 shoe cover 1	522
ermB	Stable 5 shoe cover 1	692
ermB	Stable 5 shoe cover 2	2680
ermB	Stable 5 shoe cover 2	2990
ermB	Stable 5 shoe covers 1+2	1020
ermB	Stable 5 shoe covers 1+2	1130
ermB	Stable 6 shoe cover 1	488
ermB	Stable 6 shoe cover 1	438
ermB	Stable 6 shoe cover 2	1210
ermB	Stable 6 shoe cover 2	2020
ermB	Stable 6 shoe cover 1+2	300
ermB	Stable 6 shoe covers 1+2	409
ermB	Pool shoe covers stables 1-6	498
ermB	Pool shoe covers stables 1-6	134
ermB	Slurry 1	7150
ermB	Slurry 1	13700
ermB	Slurry 2	593
ermB	Slurry 2	747
ermB	Slurry 3	10200
ermB	Slurry 3	15000
ermB	Pool slurry 1-3	24100
ermB	Pool slurry 1-3	26500
ermB	positive control	10000
ermB	positive control	10000
ermB	positive control	10000
ermB	negative control
ermB	negative extraction control
ermB	negative extraction control
ermB	positive extraction control
ermB	positive extraction control
ermB
ermB
ermB
ermB
ermB
ermB
ermB
ermB
ermB
ermB
ermB
ermB
ermB
ermB
ermB
ermB
ermB
ermB
ermB
ermB
ermB
ermB
ermB
ermB
ermB
ermB
ermB
ermB
ermB
ermB
ermB
ermB
ermB
ermB
ermB
ermB
ermB
ermB
ermB
ermB
ermB
ermB
ermB
ermB
ermB
ermB
ermB
ermB
ermB
ermB
ermB
ermB
ermB
ermB
ermB
ermB
ermB
ermB
ermB
ermB
ermB
ermB
ermB
ermB
ermB
ermB
ermB
ermB
ermB
ermB
ermB
ermB
ermB
ermB
ermB
ermB
ermB
ermB
ermB
ermB
ermB
ermB
ermB
ermB
ermB
ermB
ermB
ermB
ermB
ermB
ermB
ermB
ermB
ermB
ermB
ermB
ermB
ermB
ermB
ermB
ermB
ermB
ermB
ermB
ermB
ermB
ermB
ermB
ermB
ermB
ermB
ermB
ermB
ermB
ermB
ermB
ermB
ermB
ermB
ermB
ermB
ermB
ermB
ermB
ermB
ermB
ermB
ermB
ermB
ermB
ermB
ermB
ermB
ermB
ermB
ermB
ermB
ermB
ermB
ermB
ermB
ermB
ermB
ermB
ermB
ermB
ermB
ermB
ermB
ermB
ermB
ermB
ermB
ermB
ermB
ermB
ermB
ermB
ermB
ermB
ermB
ermB
ermB
ermB
ermB
ermB
ermB
ermB
ermB
ermB
ermB
ermB
ermB
ermB
ermB
ermB
ermB
ermB
ermB
ermB
ermB
ermB
ermB
ermB
ermB
ermB
ermB
ermB
ermB
ermB
ermB
ermB
ermB
ermB
ermB
ermB
ermB
ermB
ermB
ermB
ermB
ermB
ermB
ermB
ermB
ermB
ermB
ermB
ermB
ermB
ermB
ermB
ermB
ermB
ermB
ermB
ermB
ermB
ermB
ermB
ermB
ermB
ermB
ermB
ermB
ermB
ermB
ermB
ermB
ermB
ermB
ermB
ermB
ermB
ermB
ermB
ermB
ermB
ermB
ermB
ermB
ermB
ermB
ermB
ermB
ermB
ermB
ermB
ermB
ermB
ermB
ermB
ermB
ermB
ermB
ermB
ermB
ermB
ermB
ermB
ermB
ermB
ermB
ermB
ermB
ermB
ermB
ermB
ermB
ermB
ermB
ermB
ermB
ermB
ermB
ermB
ermB
ermB
ermB
ermB
ermB
ermB
ermB
ermB
ermB
ermB
ermB
ermB
ermB
ermB
ermB
ermB
ermB
ermB
ermB
ermB
ermB
ermB
ermB
ermB
ermB
ermB
ermB
ermB
ermB
ermB
ermB
ermB
ermB
ermB
ermB
ermB
ermB
ermB
ermB
ermB
ermB
ermB
ermB
ermB
ermB
ermB
ermB
ermB
ermB
ermB
ermB
ermB
ermB
ermB
ermB
ermB
ermB
ermB
ermB
ermB
ermB
ermB
ermB
ermB
ermB
ermB
ermB
ermB
ermB
ermB
ermB
ermB
ermB
ermB
ermB
ermB
ermB
ermB
ermB
ermB
ermB
ermB
ermB
ermB
ermB
ermB
ermB
ermB
ermB
ermB
ermB
ermB
ermB
ermB
ermB
ermB
ermB
ermB
ermB
ermB
ermB
ermB
ermB
ermB
ermB
ermB
ermB
ermB
ermB
ermB
ermB
ermB
ermB
ermB
ermB
ermB
ermB
ermB
ermB
ermB
ermB
ermB
ermB
ermB
ermB
ermB
ermB
ermB
ermB
ermB
ermB
ermB
ermB
ermB
ermB
ermB
ermB
ermB
ermB
ermB
ermB
ermB
ermB
ermB
ermB
ermB
ermB
ermB
ermB
ermB
ermB
ermB
ermB
ermB
ermB
ermB
ermB
ermB
ermB
ermB
ermB
ermB
ermB
ermB
ermB
ermB
ermB
ermB
ermB
ermB
ermB
ermB
ermB
ermB
ermB
ermB
ermB
ermB
ermB
ermB
ermB
ermB
ermB
ermB
ermB
ermB
ermB
ermB
ermB
ermB
ermB
ermB
ermB
ermB
ermB
ermB
ermB
ermB
ermB
ermB
ermB
ermB
ermB
ermB
ermB
ermB
ermB
ermB
ermB
ermB
ermB
ermB
ermB
ermB
ermB
ermB
ermB
ermB
ermB
ermB
ermB
ermB
ermB
ermB
ermB
ermB
ermB
ermB
ermB
ermB
ermB
ermB
ermB
ermB
ermB
ermB
ermB
ermB
ermB
ermB
ermB
ermB
ermB
ermB
ermB
ermB
ermB
ermB
ermB
ermB
ermB
ermB
ermB
ermB
ermB
ermB
ermB
ermB
ermB
ermB
ermB
ermB
ermB
ermB
ermB
ermB
ermB
ermB
ermB
ermB
ermB
ermB
ermB
ermB
ermB
ermB
ermB
ermB
ermB
ermB
ermB
ermB
ermB
ermB
ermB
ermB
ermB
ermB
ermB
ermB
ermB
ermB
ermB
ermB
ermB
ermB
ermB
ermB
ermB
ermB
ermB
ermB
ermB
ermB
ermB
ermB
ermB
ermB
ermB
ermB
ermB
ermB
ermB
ermB
ermB
ermB
ermB
ermB
ermB
ermB
ermB
ermB
ermB
ermB
ermB
ermB
ermB
ermB
ermB
ermB
ermB
ermB
ermB
ermB
ermB
ermB
ermB
ermB
ermB
ermB
ermB
ermB
ermB
ermB
ermB
ermB
ermB
ermB
ermB
ermB
ermB
ermB
ermB
ermB
ermB
ermB
ermB
ermB
ermB
ermB
ermB
ermB
ermB
ermB
ermB
ermB
ermB
ermB
ermB
ermB
ermB
ermB
ermB
ermB
ermB
ermB
ermB
ermB
ermB
ermB
ermB
ermB
ermB
ermB
ermB
ermB
ermB
ermB
ermB
ermB
ermB
ermB
ermB
ermB
ermB
ermB
ermB
ermB
ermB
ermB
ermB
ermB
ermB
ermB
ermB
ermB
ermB
ermB
ermB
ermB
ermB
ermB
ermB
ermB
ermB
ermB
ermB
ermB
ermB
ermB
ermB
ermB
ermB
ermB
ermB
ermB
ermB
ermB
ermB
ermB
ermB
ermB
ermB
ermB
ermB
ermB
ermB
ermB
ermB
ermB
ermB
ermB
ermB
ermB
ermB
ermB
ermB
ermB
ermB
ermB
ermB
ermB
ermB
ermB
ermB
ermB
ermB
ermB
ermB
ermB
ermB
ermB
ermB
ermB
ermB
ermB
ermB
ermB
ermB
ermB
ermB
ermB
ermB
ermB
ermB
ermB
ermB
ermB
ermB
ermB
ermB
ermB
ermB
ermB
ermB
ermB
ermB
ermB
ermB
ermB
ermB
ermB
ermB
ermB
ermB
ermB
ermB
ermB
ermB
ermB
ermB
ermB
ermB
ermB
ermB
ermB
ermB
ermB
ermB
ermB
ermB
ermB
ermB
ermB
ermB
ermB
ermB
ermB
ermB
ermB
ermB
ermB
ermB
ermB
ermB
ermB
ermB
ermB
ermB
ermB
ermB
ermB
ermB
ermB
ermB
ermB
ermB
ermB
ermB
ermB
ermB
ermB
ermB
ermB
ermB
ermB
ermB
ermB
ermB
ermB
ermB
ermB
ermB
ermB
ermB
ermB
ermB
ermB
ermB
ermB
ermB
ermB
ermB
ermB
ermB
ermB
ermB
ermB
ermB
ermB
ermB
ermB
ermB
ermB
ermB
ermB
ermB
ermB
ermB
ermB
ermB
ermB
ermB
ermB
ermB
ermB
ermB
ermB
ermB
ermB
ermB
ermB
ermB
ermB
ermB
ermB
ermB
ermB
ermB
ermB
ermB
ermB
ermB
ermB
ermB
ermB
ermB
ermB
ermB
ermB
ermB
ermB
ermB
ermB
ermB
ermB
ermB
ermB
ermB
ermB
ermB
ermB
ermB
ermB
ermB
ermB
ermB
ermB
ermB
ermB
ermB
ermB
ermB
ermB
ermB
ermB
ermB
ermB
ermB
ermB
ermB
ermB
ermB
ermB
ermB
ermB
ermB
ermB
ermB
ermB
ermB
ermB
ermB
ermB
ermB
ermB
ermB
ermB
ermB
ermB
ermB
ermB
ermB
ermB
ermB
ermB
ermB
ermB
ermB
ermB
ermB
ermB
ermB
ermB
ermB
ermB
ermB
ermB
ermB
ermB
ermB
ermB
ermB
ermB
ermB
ermB
ermB
ermB
ermB
ermB
ermB
ermB
ermB
ermB
ermB
ermB
ermB
ermB
ermB
ermB
ermB
ermB
ermB
ermB
ermB
ermB
ermB
ermB
ermB
ermB
ermB
ermB
ermB
ermB
ermB
ermB
ermB
ermB
ermB
ermB
ermB
ermB
ermB
ermB
ermB
ermB
ermB
ermB
ermB
ermB
ermB
ermB
ermB
ermB
ermB
ermB
ermB
ermB
ermB
ermB
ermB
ermB
ermB
ermB
ermB
ermB
ermB
ermB
ermB
ermB
ermB
ermB
ermB
ermB
ermB
ermB
ermB
ermB
ermB
ermB
ermB
ermB
ermB
ermB
ermB
ermB
ermB
ermB
ermB
ermB
ermB
ermB
ermB
ermB
ermB
ermB
ermB
ermB
ermB
ermB
ermB
ermB
ermB
ermB
ermB
ermB
ermB
ermB
ermB
ermB
ermB
ermB
ermB
ermB
ermB
ermB
ermB
ermB
ermB
ermB
ermB
ermB
ermB
ermB
ermB
ermB
ermB
ermB
ermB
ermB
ermB
ermB
ermB
ermB
ermB
ermB
ermB
ermB
ermB
ermB
ermB
ermB
ermB
ermB
ermB
ermB
ermB
ermB
ermB
ermB
ermB
ermB
ermB
ermB
ermB
ermB
ermB
ermB
ermB
ermB
ermB
ermB
ermB
ermB
ermB
ermB
ermB
ermB
ermB
ermB
ermB
ermB
ermB
ermB
ermB
ermB
ermB
ermB
ermB
ermB
ermB
ermB
ermB
ermB
ermB
ermB
ermB
ermB
ermB
ermB
ermB
ermB
ermB
ermB
ermB
ermB
ermB
ermB
ermB
ermB
ermB
ermB
ermB
ermB
ermB
ermB
ermB
ermB
ermB
ermB
ermB
ermB
ermB
ermB
ermB
ermB
ermB
ermB
ermB
ermB
ermB
ermB
ermB
ermB
ermB
ermB
ermB
ermB
ermB
ermB
ermB
ermB
ermB
ermB
ermB
ermB
ermB
ermB
ermB
ermB
ermB
ermB
ermB
ermB
ermB
ermB
ermB
ermB
ermB
ermB
ermB
ermB
ermB
ermB
ermB
ermB
ermB
ermB
ermB
ermB
ermB
ermB
ermB
ermB
ermB
ermB
ermB
ermB
ermB
ermB
ermB
ermB
ermB
ermB
ermB
ermB
ermB
ermB
ermB
ermB
ermB
ermB
ermB
ermB
ermB
ermB
ermB
ermB
ermB
ermB
ermB
ermB
ermB
ermB
ermB
ermB
ermB
ermB
ermB
ermB
ermB
ermB
ermB
ermB
ermB
ermB
ermB
ermB
ermB
ermB
ermB
ermB
ermB
ermB
ermB
ermB
ermB
ermB
ermB
ermB
ermB
ermB
ermB
ermB
ermB
ermB
ermB
ermB
ermB
ermB
ermB
ermB
ermB
ermB
ermB
ermB
ermB
ermB
ermB
ermB
ermB
ermB
ermB
ermB
ermB
ermB
ermB
ermB
ermB
ermB
ermB
ermB
ermB
ermB
ermB
ermB
ermB
ermB
ermB
ermB
ermB
ermB
ermB
ermB
ermB
ermB
ermB
ermB
ermB
ermB
ermB
ermB
ermB
ermB
ermB
ermB
ermB
ermB
ermB
ermB
ermB
ermB
ermB
ermB
ermB
ermB
ermB
ermB
ermB
ermB
ermB
ermB
ermB
ermB
ermB
ermB
ermB
ermB
ermB
ermB
ermB
ermB
ermB
ermB
ermB
ermB
ermB
ermB
ermB
ermB
ermB
ermB
ermB
ermB
ermB
ermB
ermB
ermB
ermB
ermB
ermB
ermB
ermB
ermB
ermB
ermB
ermB
ermB
ermB
ermB
ermB
ermB
ermB
ermB
ermB
ermB
ermB
ermB
ermB
ermB
ermB
ermB
ermB
ermB
ermB
ermB
ermB
ermB
ermB
ermB
ermB
ermB
ermB
ermB
ermB
ermB
ermB
ermB
ermB
ermB
ermB
ermB
ermB
ermB
ermB
ermB
ermB
ermB
ermB
ermB
ermB
ermB
ermB
ermB
ermB
ermB
ermB
ermB
ermB
ermB
ermB
ermB
ermB
ermB
ermB
ermB
ermB
ermB
ermB
ermB
ermB
ermB
ermB
ermB
ermB
ermB
ermB
ermB
ermB
ermB
ermB
ermB
ermB
ermB
ermB
ermB
ermB
ermB
ermB
ermB
ermB
ermB
ermB
ermB
ermB
ermB
ermB
ermB
ermB
ermB
ermB
ermB
ermB
ermB
ermB
ermB
ermB
ermB
ermB
ermB
ermB
ermB
ermB
ermB
ermB
ermB
ermB
ermB
ermB
ermB
ermB
ermB
ermB
ermB
ermB
ermB
ermB
ermB
ermB
ermB
ermB
ermB
ermB
ermB
ermB
ermB
ermB
ermB
ermB
ermB
ermB
ermB
ermB
ermB
ermB
ermB
ermB
ermB
ermB
ermB
ermB
ermB
ermB
ermB
ermB
ermB
ermB
ermB
ermB
ermB
ermB
ermB
ermB
ermB
ermB
ermB
ermB
ermB
ermB
ermB
ermB
ermB
ermB
ermB
ermB
ermB
ermB
ermB
ermB
ermB
ermB
ermB
ermB
ermB
ermB
ermB
ermB
ermB
ermB
ermB
ermB
ermB
ermB
ermB
ermB
ermB
ermB
ermB
ermB
ermB
ermB
ermB
ermB
ermB
ermB
ermB
ermB
ermB
ermB
ermB
ermB
ermB
ermB
ermB
ermB
ermB
ermB
ermB
ermB
ermB
ermB
ermB
ermB
ermB
ermB
ermB
ermB
ermB
ermB
ermB
ermB
ermB
ermB
ermB
ermB
ermB
ermB
ermB
ermB
ermB
ermB
ermB
ermB
ermB
ermB
ermB
ermB
ermB
ermB
ermB
ermB
ermB
ermB
ermB
ermB
ermB
ermB
ermB
ermB
ermB
ermB
ermB
ermB
ermB
ermB
ermB
ermB
ermB
ermB
ermB
ermB
ermB
ermB
ermB
ermB
ermB
ermB
ermB
ermB
ermB
ermB
ermB
ermB
ermB
ermB
ermB
ermB
ermB
ermB
ermB
ermB
ermB
ermB
ermB
ermB
ermB
ermB
ermB
ermB
ermB
ermB
ermB
ermB
ermB
ermB
ermB
ermB
ermB
ermB
ermB
ermB
ermB
ermB
ermB
ermB
ermB
ermB
ermB
ermB
ermB
ermB
ermB
ermB
ermB
ermB
ermB
ermB
ermB
ermB
ermB
ermB
ermB
ermB
ermB
ermB
ermB
ermB
ermB
ermB
ermB
ermB
ermB
ermB
ermB
ermB
ermB
ermB
ermB
ermB
ermB
ermB
ermB
ermB
ermB
ermB
ermB
ermB
ermB
ermB
ermB
ermB
ermB
ermB
ermB
ermB
ermB
ermB
ermB
ermB
ermB
ermB
ermB
ermB
ermB
ermB
ermB
ermB
ermB
ermB
ermB
ermB
ermB
ermB
ermB
ermB
ermB
ermB
ermB
ermB
ermB
ermB
ermB
ermB
ermB
ermB
ermB
ermB
ermB
ermB
ermB
ermB
ermB
ermB
ermB
ermB
ermB
ermB
ermB
ermB
ermB
ermB
ermB
ermB
ermB
ermB
ermB
ermB
ermB
ermB
ermB
ermB
ermB
ermB
ermB
ermB
ermB
ermB
ermB
ermB
ermB
ermB
ermB
ermB
ermB
ermB
ermB
ermB
ermB
ermB
ermB
ermB
ermB
ermB
ermB
ermB
ermB
ermB
ermB
ermB
ermB
ermB
ermB
ermB
ermB
ermB
ermB
ermB
ermB
ermB
ermB
ermB
ermB
ermB
ermB
ermB
ermB
ermB
ermB
ermB
ermB
ermB
ermB
ermB
ermB
ermB
ermB
ermB
ermB
ermB
ermB
ermB
ermB
ermB
ermB
ermB
ermB
ermB
ermB
ermB
ermB
ermB
ermB
ermB
ermB
ermB
ermB
ermB
ermB
ermB
ermB
ermB
ermB
ermB
ermB
ermB
ermB
ermB
ermB
ermB
ermB
ermB
ermB
ermB
ermB
ermB
ermB
ermB
ermB
ermB
[truncated: 1,046,576+ more rows]

## Sheet: ermF
gene	Name	Calc Conc (Copies)
ermF	Stable 1 pen 3	443000
ermF	Stable 1 pen 3	613000
ermF	Stable 1 pen 4	326000
ermF	Stable 1 pen 4	305000
ermF	Stable 1 pen 15	376000
ermF	Stable 1 pen 15	841000
ermF	Stable 1 pen 16	186000
ermF	Stable 1 pen 16	165000
ermF	Stable 1 pens 1-4	74500
ermF	Stable 1 pens 1-4	128000
ermF	Stable 2 pen 1	175000
ermF	Stable 2 pen 1	311000
ermF	Stable 2 pen 2	99600
ermF	Stable 2 pen 2	120000
ermF	Stable 2 pen 3	151000
ermF	Stable 2 pen 3	448000
ermF	Stable 2 pen 8	118000
ermF	Stable 2 pen 8	130000
ermF	Stable 2 pens 1-4	65400
ermF	Stable 2 pens 1-4	71900
ermF	Stable 3 pen 1	174000
ermF	Stable 3 pen 1	155000
ermF	Stable 3 pen 5	233000
ermF	Stable 3 pen 5	352000
ermF	Stable 3 pen 7	46300
ermF	Stable 3 pen 7	75700
ermF	Stable 3 pen 14	29900
ermF	Stable 3 pen 14	43000
ermF	Stable 3 pens 1-4	68400
ermF	Stable 3 pens 1-4	56500
ermF	Stable 5 pen 7	24000
ermF	Stable 6 pen 7	31800
ermF	Stable 5 pen 8	30500
ermF	Stable 5 pen 8	31600
ermF	Stable 5 pen 13	3480
ermF	Stable 5 pen 13	3550
ermF	Stable 5 pen 16	11600
ermF	Stable 5 pen 16	9130
ermF	Stable 5 pens 1-4	25900
ermF	Stable 5 pens 1-4	30900
ermF	Stable 6 pen 2	45700
ermF	Stable 6 pen 2	48800
ermF	Stable 6 pen 3	149000
ermF	Stable 6 pen 3	277000
ermF	Stable 6 pen 12	26400
ermF	Stable 6 pen 12	38600
ermF	Stable 6 pen 15	117000
ermF	Stable 6 pen 15	172000
ermF	Stable 6 pens 1-4	43200
ermF	Stable 6 pens 1-4	88600
ermF	Pool pen stables 1-6	150000
ermF	Pool pen stables 1-6	61800
ermF	Stable 1 shoe cover 1	534
ermF	Stable 1 shoe cover 1	943
ermF	Stable 1 shoe cover 2	6270
ermF	Stable 1 shoe cover 2	6290
ermF	Stable 1 shoe covers 1+2	2600
ermF	Stable 1 shoe covers 1+2	3580
ermF	Stable 2 shoe cover 1	5090
ermF	Stable 2 shoe cover 1	5280
ermF	Stable 2 shoe cover 2	1200
ermF	Stable 2 shoe cover 2	2520
ermF	Stable 2 shoe covers 1+2	3900
ermF	Stable 2 shoe covers 1+2	2370
ermF	Stable 3 shoe cover 1	1490
ermF	Stable 3 shoe cover 1	1550
ermF	Stable 3 shoe cover 2	435
ermF	Stable 3 shoe cover 2	450
ermF	positive control	1000000
ermF	positive control	1000000
ermF	positive control	1000000
ermF	negative control
ermF	Stable 3 shoe covers 1+2	993
ermF	Stable 3 shoe covers 1+2	895
ermF	Stable 5 shoe cover 1	1510
ermF	Stable 5 shoe cover 1	3120
ermF	Stable 5 shoe cover 2	1620
ermF	Stable 5 shoe cover 2	1870
ermF	Stable 5 shoe covers 1+2	2260
ermF	Stable 5 shoe covers 1+2	1880
ermF	Stable 6 shoe cover 1	3130
ermF	Stable 6 shoe cover 1	7680
ermF	Stable 6 shoe cover 2	0
ermF	Stable 6 shoe cover 2	0
ermF	Stable 6 shoe cover 1+2	5380
ermF	Stable 6 shoe covers 1+2	4750
ermF	Pool shoe covers stables 1-6	2950
ermF	Pool shoe covers stables 1-6	2400
ermF	Slurry 1	93900
ermF	Slurry 1	95300
ermF	Slurry 2	6390
ermF	Slurry 2	10000
ermF	Slurry 3	164000
ermF	Slurry 3	215000
ermF	Pool slurry 1-3	152000
ermF	Pool slurry 1-3	327000
ermF	positive control	1000000
ermF	positive control	1000000
ermF	positive control	1000000
ermF	negative control
ermF	negative extraction control
ermF	negative extraction control
ermF	positive extraction control
ermF	positive extraction control
ermF
ermF
ermF
ermF
ermF
ermF
ermF
ermF
ermF
ermF
ermF
ermF
ermF
ermF
ermF
ermF
ermF
ermF
ermF
ermF
ermF
ermF
ermF
ermF
ermF
ermF
ermF
ermF
ermF
ermF
ermF
ermF
ermF
ermF
ermF
ermF
ermF
ermF
ermF
ermF
ermF
ermF
ermF
ermF
ermF
ermF
ermF
ermF
ermF
ermF
ermF
ermF
ermF
ermF
ermF
ermF
ermF
ermF
ermF
ermF
ermF
ermF
ermF
ermF
ermF
ermF
ermF
ermF
ermF
ermF
ermF
ermF
ermF
ermF
ermF
ermF
ermF
ermF
ermF
ermF
ermF
ermF
ermF
ermF
ermF
ermF
ermF
ermF
ermF
ermF
ermF
ermF
ermF
ermF
ermF
ermF
ermF
ermF
ermF
ermF
ermF
ermF
ermF
ermF
ermF
ermF
ermF
ermF
ermF
ermF
ermF
ermF
ermF
ermF
ermF
ermF
ermF
ermF
ermF
ermF
ermF
ermF
ermF
ermF
ermF
ermF
ermF
ermF
ermF
ermF
ermF
ermF
ermF
ermF
ermF
ermF
ermF
ermF
ermF
ermF
ermF
ermF
ermF
ermF
ermF
ermF
ermF
ermF
ermF
ermF
ermF
ermF
ermF
ermF
ermF
ermF
ermF
ermF
ermF
ermF
ermF
ermF
ermF
ermF
ermF
ermF
ermF
ermF
ermF
ermF
ermF
ermF
ermF
ermF
ermF
ermF
ermF
ermF
ermF
ermF
ermF
ermF
ermF
ermF
ermF
ermF
ermF
ermF
ermF
ermF
ermF
ermF
ermF
ermF
ermF
ermF
ermF
ermF
ermF
ermF
ermF
ermF
ermF
ermF
ermF
ermF
ermF
ermF
ermF
ermF
ermF
ermF
ermF
ermF
ermF
ermF
ermF
ermF
ermF
ermF
ermF
ermF
ermF
ermF
ermF
ermF
ermF
ermF
ermF
ermF
ermF
ermF
ermF
ermF
ermF
ermF
ermF
ermF
ermF
ermF
ermF
ermF
ermF
ermF
ermF
ermF
ermF
ermF
ermF
ermF
ermF
ermF
ermF
ermF
ermF
ermF
ermF
ermF
ermF
ermF
ermF
ermF
ermF
ermF
ermF
ermF
ermF
ermF
ermF
ermF
ermF
ermF
ermF
ermF
ermF
ermF
ermF
ermF
ermF
ermF
ermF
ermF
ermF
ermF
ermF
ermF
ermF
ermF
ermF
ermF
ermF
ermF
ermF
ermF
ermF
ermF
ermF
ermF
ermF
ermF
ermF
ermF
ermF
ermF
ermF
ermF
ermF
ermF
ermF
ermF
ermF
ermF
ermF
ermF
ermF
ermF
ermF
ermF
ermF
ermF
ermF
ermF
ermF
ermF
ermF
ermF
ermF
ermF
ermF
ermF
ermF
ermF
ermF
ermF
ermF
ermF
ermF
ermF
ermF
ermF
ermF
ermF
ermF
ermF
ermF
ermF
ermF
ermF
ermF
ermF
ermF
ermF
ermF
ermF
ermF
ermF
ermF
ermF
ermF
ermF
ermF
ermF
ermF
ermF
ermF
ermF
ermF
ermF
ermF
ermF
ermF
ermF
ermF
ermF
ermF
ermF
ermF
ermF
ermF
ermF
ermF
ermF
ermF
ermF
ermF
ermF
ermF
ermF
ermF
ermF
ermF
ermF
ermF
ermF
ermF
ermF
ermF
ermF
ermF
ermF
ermF
ermF
ermF
ermF
ermF
ermF
ermF
ermF
ermF
ermF
ermF
ermF
ermF
ermF
ermF
ermF
ermF
ermF
ermF
ermF
ermF
ermF
ermF
ermF
ermF
ermF
ermF
ermF
ermF
ermF
ermF
ermF
ermF
ermF
ermF
ermF
ermF
ermF
ermF
ermF
ermF
ermF
ermF
ermF
ermF
ermF
ermF
ermF
ermF
ermF
ermF
ermF
ermF
ermF
ermF
ermF
ermF
ermF
ermF
ermF
ermF
ermF
ermF
ermF
ermF
ermF
ermF
ermF
ermF
ermF
ermF
ermF
ermF
ermF
ermF
ermF
ermF
ermF
ermF
ermF
ermF
ermF
ermF
ermF
ermF
ermF
ermF
ermF
ermF
ermF
ermF
ermF
ermF
ermF
ermF
ermF
ermF
ermF
ermF
ermF
ermF
ermF
ermF
ermF
ermF
ermF
ermF
ermF
ermF
ermF
ermF
ermF
ermF
ermF
ermF
ermF
ermF
ermF
ermF
ermF
ermF
ermF
ermF
ermF
ermF
ermF
ermF
ermF
ermF
ermF
ermF
ermF
ermF
ermF
ermF
ermF
ermF
ermF
ermF
ermF
ermF
ermF
ermF
ermF
ermF
ermF
ermF
ermF
ermF
ermF
ermF
ermF
ermF
ermF
ermF
ermF
ermF
ermF
ermF
ermF
ermF
ermF
ermF
ermF
ermF
ermF
ermF
ermF
ermF
ermF
ermF
ermF
ermF
ermF
ermF
ermF
ermF
ermF
ermF
ermF
ermF
ermF
ermF
ermF
ermF
ermF
ermF
ermF
ermF
ermF
ermF
ermF
ermF
ermF
ermF
ermF
ermF
ermF
ermF
ermF
ermF
ermF
ermF
ermF
ermF
ermF
ermF
ermF
ermF
ermF
ermF
ermF
ermF
ermF
ermF
ermF
ermF
ermF
ermF
ermF
ermF
ermF
ermF
ermF
ermF
ermF
ermF
ermF
ermF
ermF
ermF
ermF
ermF
ermF
ermF
ermF
ermF
ermF
ermF
ermF
ermF
ermF
ermF
ermF
ermF
ermF
ermF
ermF
ermF
ermF
ermF
ermF
ermF
ermF
ermF
ermF
ermF
ermF
ermF
ermF
ermF
ermF
ermF
ermF
ermF
ermF
ermF
ermF
ermF
ermF
ermF
ermF
ermF
ermF
ermF
ermF
ermF
ermF
ermF
ermF
ermF
ermF
ermF
ermF
ermF
ermF
ermF
ermF
ermF
ermF
ermF
ermF
ermF
ermF
ermF
ermF
ermF
ermF
ermF
ermF
ermF
ermF
ermF
ermF
ermF
ermF
ermF
ermF
ermF
ermF
ermF
ermF
ermF
ermF
ermF
ermF
ermF
ermF
ermF
ermF
ermF
ermF
ermF
ermF
ermF
ermF
ermF
ermF
ermF
ermF
ermF
ermF
ermF
ermF
ermF
ermF
ermF
ermF
ermF
ermF
ermF
ermF
ermF
ermF
ermF
ermF
ermF
ermF
ermF
ermF
ermF
ermF
ermF
ermF
ermF
ermF
ermF
ermF
ermF
ermF
ermF
ermF
ermF
ermF
ermF
ermF
ermF
ermF
ermF
ermF
ermF
ermF
ermF
ermF
ermF
ermF
ermF
ermF
ermF
ermF
ermF
ermF
ermF
ermF
ermF
ermF
ermF
ermF
ermF
ermF
ermF
ermF
ermF
ermF
ermF
ermF
ermF
ermF
ermF
ermF
ermF
ermF
ermF
ermF
ermF
ermF
ermF
ermF
ermF
ermF
ermF
ermF
ermF
ermF
ermF
ermF
ermF
ermF
ermF
ermF
ermF
ermF
ermF
ermF
ermF
ermF
ermF
ermF
ermF
ermF
ermF
ermF
ermF
ermF
ermF
ermF
ermF
ermF
ermF
ermF
ermF
ermF
ermF
ermF
ermF
ermF
ermF
ermF
ermF
ermF
ermF
ermF
ermF
ermF
ermF
ermF
ermF
ermF
ermF
ermF
ermF
ermF
ermF
ermF
ermF
ermF
ermF
ermF
ermF
ermF
ermF
ermF
ermF
ermF
ermF
ermF
ermF
ermF
ermF
ermF
ermF
ermF
ermF
ermF
ermF
ermF
ermF
ermF
ermF
ermF
ermF
ermF
ermF
ermF
ermF
ermF
ermF
ermF
ermF
ermF
ermF
ermF
ermF
ermF
ermF
ermF
ermF
ermF
ermF
ermF
ermF
ermF
ermF
ermF
ermF
ermF
ermF
ermF
ermF
ermF
ermF
ermF
ermF
ermF
ermF
ermF
ermF
ermF
ermF
ermF
ermF
ermF
ermF
ermF
ermF
ermF
ermF
ermF
ermF
ermF
ermF
ermF
ermF
ermF
ermF
ermF
ermF
ermF
ermF
ermF
ermF
ermF
ermF
ermF
ermF
ermF
ermF
ermF
ermF
ermF
ermF
ermF
ermF
ermF
ermF
ermF
ermF
ermF
ermF
ermF
ermF
ermF
ermF
ermF
ermF
ermF
ermF
ermF
ermF
ermF
ermF
ermF
ermF
ermF
ermF
ermF
ermF
ermF
ermF
ermF
ermF
ermF
ermF
ermF
ermF
ermF
ermF
ermF
ermF
ermF
ermF
ermF
ermF
ermF
ermF
ermF
ermF
ermF
ermF
ermF
ermF
ermF
ermF
ermF
ermF
ermF
ermF
ermF
ermF
ermF
ermF
ermF
ermF
ermF
ermF
ermF
ermF
ermF
ermF
ermF
ermF
ermF
ermF
ermF
ermF
ermF
ermF
ermF
ermF
ermF
ermF
ermF
ermF
ermF
ermF
ermF
ermF
ermF
ermF
ermF
ermF
ermF
ermF
ermF
ermF
ermF
ermF
ermF
ermF
ermF
ermF
ermF
ermF
ermF
ermF
ermF
ermF
ermF
ermF
ermF
ermF
ermF
ermF
ermF
ermF
ermF
ermF
ermF
ermF
ermF
ermF
ermF
ermF
ermF
ermF
ermF
ermF
ermF
ermF
ermF
ermF
ermF
ermF
ermF
ermF
ermF
ermF
ermF
ermF
ermF
ermF
ermF
ermF
ermF
ermF
ermF
ermF
ermF
ermF
ermF
ermF
ermF
ermF
ermF
ermF
ermF
ermF
ermF
ermF
ermF
ermF
ermF
ermF
ermF
ermF
ermF
ermF
ermF
ermF
ermF
ermF
ermF
ermF
ermF
ermF
ermF
ermF
ermF
ermF
ermF
ermF
ermF
ermF
ermF
ermF
ermF
ermF
ermF
ermF
ermF
ermF
ermF
ermF
ermF
ermF
ermF
ermF
ermF
ermF
ermF
ermF
ermF
ermF
ermF
ermF
ermF
ermF
ermF
ermF
ermF
ermF
ermF
ermF
ermF
ermF
ermF
ermF
ermF
ermF
ermF
ermF
ermF
ermF
ermF
ermF
ermF
ermF
ermF
ermF
ermF
ermF
ermF
ermF
ermF
ermF
ermF
ermF
ermF
ermF
ermF
ermF
ermF
ermF
ermF
ermF
ermF
ermF
ermF
ermF
ermF
ermF
ermF
ermF
ermF
ermF
ermF
ermF
ermF
ermF
ermF
ermF
ermF
ermF
ermF
ermF
ermF
ermF
ermF
ermF
ermF
ermF
ermF
ermF
ermF
ermF
ermF
ermF
ermF
ermF
ermF
ermF
ermF
ermF
ermF
ermF
ermF
ermF
ermF
ermF
ermF
ermF
ermF
ermF
ermF
ermF
ermF
ermF
ermF
ermF
ermF
ermF
ermF
ermF
ermF
ermF
ermF
ermF
ermF
ermF
ermF
ermF
ermF
ermF
ermF
ermF
ermF
ermF
ermF
ermF
ermF
ermF
ermF
ermF
ermF
ermF
ermF
ermF
ermF
ermF
ermF
ermF
ermF
ermF
ermF
ermF
ermF
ermF
ermF
ermF
ermF
ermF
ermF
ermF
ermF
ermF
ermF
ermF
ermF
ermF
ermF
ermF
ermF
ermF
ermF
ermF
ermF
ermF
ermF
ermF
ermF
ermF
ermF
ermF
ermF
ermF
ermF
ermF
ermF
ermF
ermF
ermF
ermF
ermF
ermF
ermF
ermF
ermF
ermF
ermF
ermF
ermF
ermF
ermF
ermF
ermF
ermF
ermF
ermF
ermF
ermF
ermF
ermF
ermF
ermF
ermF
ermF
ermF
ermF
ermF
ermF
ermF
ermF
ermF
ermF
ermF
ermF
ermF
ermF
ermF
ermF
ermF
ermF
ermF
ermF
ermF
ermF
ermF
ermF
ermF
ermF
ermF
ermF
ermF
ermF
ermF
ermF
ermF
ermF
ermF
ermF
ermF
ermF
ermF
ermF
ermF
ermF
ermF
ermF
ermF
ermF
ermF
ermF
ermF
ermF
ermF
ermF
ermF
ermF
ermF
ermF
ermF
ermF
ermF
ermF
ermF
ermF
ermF
ermF
ermF
ermF
ermF
ermF
ermF
ermF
ermF
ermF
ermF
ermF
ermF
ermF
ermF
ermF
ermF
ermF
ermF
ermF
ermF
ermF
ermF
ermF
ermF
ermF
ermF
ermF
ermF
ermF
ermF
ermF
ermF
ermF
ermF
ermF
ermF
ermF
ermF
ermF
ermF
ermF
ermF
ermF
ermF
ermF
ermF
ermF
ermF
ermF
ermF
ermF
ermF
ermF
ermF
ermF
ermF
ermF
ermF
ermF
ermF
ermF
ermF
ermF
ermF
ermF
ermF
ermF
ermF
ermF
ermF
ermF
ermF
ermF
ermF
ermF
ermF
ermF
ermF
ermF
ermF
ermF
ermF
ermF
ermF
ermF
ermF
ermF
ermF
ermF
ermF
ermF
ermF
ermF
ermF
ermF
ermF
ermF
ermF
ermF
ermF
ermF
ermF
ermF
ermF
ermF
ermF
ermF
ermF
ermF
ermF
ermF
ermF
ermF
ermF
ermF
ermF
ermF
ermF
ermF
ermF
ermF
ermF
ermF
ermF
ermF
ermF
ermF
ermF
ermF
ermF
ermF
ermF
ermF
ermF
ermF
ermF
ermF
ermF
ermF
ermF
ermF
ermF
ermF
ermF
ermF
ermF
ermF
ermF
ermF
ermF
ermF
ermF
ermF
ermF
ermF
ermF
ermF
ermF
ermF
ermF
ermF
ermF
ermF
ermF
ermF
ermF
ermF
ermF
ermF
ermF
ermF
ermF
ermF
ermF
ermF
ermF
ermF
ermF
ermF
ermF
ermF
ermF
ermF
ermF
ermF
ermF
ermF
ermF
ermF
ermF
ermF
ermF
ermF
ermF
ermF
ermF
ermF
ermF
ermF
ermF
ermF
ermF
ermF
ermF
ermF
ermF
ermF
ermF
ermF
ermF
ermF
ermF
ermF
ermF
ermF
ermF
ermF
ermF
ermF
ermF
ermF
ermF
ermF
ermF
ermF
ermF
ermF
ermF
ermF
ermF
ermF
ermF
ermF
ermF
ermF
ermF
ermF
ermF
ermF
ermF
ermF
ermF
ermF
ermF
ermF
ermF
ermF
ermF
ermF
ermF
ermF
ermF
ermF
ermF
ermF
ermF
ermF
ermF
ermF
ermF
ermF
ermF
ermF
ermF
ermF
ermF
ermF
ermF
ermF
ermF
ermF
ermF
ermF
ermF
ermF
ermF
ermF
ermF
ermF
ermF
ermF
ermF
ermF
ermF
ermF
ermF
ermF
ermF
ermF
ermF
ermF
ermF
ermF
ermF
ermF
ermF
ermF
ermF
ermF
ermF
ermF
ermF
ermF
ermF
ermF
ermF
ermF
ermF
ermF
ermF
ermF
ermF
ermF
ermF
ermF
ermF
ermF
ermF
ermF
ermF
ermF
ermF
ermF
ermF
ermF
ermF
ermF
ermF
ermF
ermF
ermF
ermF
ermF
ermF
ermF
ermF
ermF
ermF
ermF
ermF
ermF
ermF
ermF
ermF
ermF
ermF
ermF
ermF
ermF
ermF
ermF
ermF
ermF
ermF
ermF
ermF
ermF
ermF
ermF
ermF
ermF
ermF
ermF
ermF
ermF
ermF
ermF
ermF
ermF
ermF
ermF
ermF
ermF
ermF
ermF
ermF
ermF
ermF
ermF
ermF
ermF
ermF
ermF
ermF
ermF
ermF
ermF
ermF
ermF
ermF
ermF
ermF
ermF
ermF
ermF
ermF
ermF
ermF
ermF
ermF
ermF
ermF
ermF
ermF
ermF
ermF
ermF
ermF
ermF
ermF
ermF
ermF
ermF
ermF
ermF
ermF
ermF
ermF
ermF
ermF
ermF
ermF
ermF
ermF
ermF
ermF
ermF
ermF
ermF
ermF
ermF
ermF
ermF
ermF
ermF
ermF
ermF
ermF
ermF
ermF
ermF
ermF
ermF
ermF
ermF
ermF
ermF
ermF
ermF
ermF
ermF
ermF
ermF
ermF
ermF
ermF
ermF
ermF
ermF
ermF
ermF
ermF
ermF
ermF
ermF
ermF
ermF
ermF
ermF
ermF
ermF
ermF
ermF
ermF
ermF
ermF
ermF
ermF
[truncated: 1,046,576+ more rows]

[truncated: 5 more sheets: SHV, CMY-2, CTX-M, vanA, 16S]
