# Supplementary material for: Sampling and Pooling Methods for Capturing Herd Level Antibiotic Resistance in Swine Feces using qPCR and CFU Approaches
Source: PLoS One. 2015 Jun 26;10(6):e0131672. doi: 10.1371/journal.pone.0131672 (PMC4483237; doi:10.1371/journal.pone.0131672)
Supplement: S3 Dataset — (XLSX) [file pone.0131672.s003.xlsx]

## Sheet: CFU data_Sampling1
	McConkey
	Coliform CFU counts
Sample	Cont	Tetra	Amp	Sulfa	Erythro
1	213636	150000	177273	59090.9	170000
2	354545	281818	186364	190909	95000
3	454545	200000	268182	165000	30909.1
4	4000000	7500000	1350000	450000	109091
5	268182	50000	218182	68181.8	181818
6	2.68182e+06	3.45455e+06	600000	265766	500000
7	5e+06	7500000	90909.1	45454.5	45454.5
8	1.90909e+06	900000	200000	31818.2	450000
9	2.40909e+06	2.63636e+06	2.40909e+06	63636.4	104545
10	450000	250000	500000	318182	185000
11	140000	70000	100000	130000	85000
12	59090.9	31818.2	30000	5000	75000
13	2.36364e+06	3.59091e+06	95454.5	20000	59090.9
14	67567.6	58558.6	16000	5454.55	70000
15	1.45455e+06	2.59091e+06	350000	2000000	236364
16	250000	355856	195455	286364	0
17	545455	168182	159091	109091	122727
18	5e+06	5.31818e+06	75000	5000	30000
19	80000	8636.36	30000	17727.3	50000
20	279279	15000	35000	254545	60000
21	306306	35000	80000	60000	25000
22	454545	172727	130000	14090.9	35000
23	1.59091e+06	436937	500000	90909.1	345455
24	3.72727e+06	3.90909e+06	140000	28181.8	70000
25	17000000	9500000	350000	160000	200000
26	1.5e+06	279279	105000	20909.1	150000
27	193694	40000	155000	63636.4	50000
28	218182	23181.8	159091	60000	25000
29	472973	290909	319820	250000	95000
30	272727	295000	363636	336364	150000
31	2.13636e+06	2300000	100000	518018	65000
32	25500000	21500000	231818	252252	20000
33	1.13636e+06	1.22727e+06	286364	32272.7	60000
34	1.22727e+06	220000	954545	1.36364e+06	373874
35	4.09091e+06	2.31818e+06	225225	50000	81818.2
36	4500000	7000000	218182	140000	163636
37	100000	150000	550000	427273	86363.6
38	481818	227273	477273	540909	100000
39	222727	154545	190909	190000	10000
40	1.27273e+06	130000	1.09091e+06	318182	390909
41	136364	163636	274775	145455	115000
42	4.90909e+06	2150000	250000	454545	263636
43	3.18182e+06	2.31818e+06	259091	135000	30000
44	318182	172727	381818	185000	25000
45	400000	34090.9	304545	324324	75000
46	590909	200000	200000	481818	305000
47	863636	272727	181818	198198	113636
48	109091	22727.3	85000	40090.1	9090.91
49	23181.8	15909.1	16363.6	10454.5	13181.8
50	500000	50000	150000	500000	409091
51	90909.1	104545	170000	41363.6	165000
52	290909	65000	195000	172727	109091
53	500000	354545	400000	281818	140909
54	772727	216216	431818	422727	204545
55	454545	186364	590909	500000	150000
56	590909	350000	2000000	150000	200000
57	272727	227273	3.18182e+06	200000	90909.1
58	500000	750000	8.18182e+06	700000	909091
59	150000	45000	225225	185000	222727
60	6500000	3.09091e+06	136364	350000	250000
61	550000	190909	159091	259091	263636
62	181818	144144	268182	177273	190000
63	1.09091e+06	250000	772727	1000000	150000
64	950000	727273	468182	100000	136364
65	2.90909e+06	65000	1.13636e+06	300000	2.31818e+06
66	16500000	11000000	427273	277273	150000
67	270000	81818.2	170000	140909	50000
68	3.31818e+06	509009	404545	364865	90000
69	140909	12500	140909	150000	18636.4
70	3.09091e+06	281818	1400000	230000	550000
71	318182	200000	277273	14090.9	150000
72	350000	131818	150000	15000	163636
73	450000	313636	150000	29545.5	300000
74	1.40909e+06	909091	1.68182e+06	127273	909091
75	1.22727e+06	818182	1.59091e+06	120000	250000
76	2.81818e+06	1.36364e+06	3.68182e+06	345455	100000
77	909091	500000	450000	31818.2	150000
78	6500000	14000000	390909	36363.6	250000
79	300000	681818	286364	20000	50000
80	1.77273e+06	1.04545e+06	3.68182e+06	163636	231818
81	3.04545e+06	436937	1150000	909091	30000
82	350000	327273	363636	250000	150000
83	5500000	10500000	909091	454545	6150000
84	550000	168182	400000	369369	100000
Pen 1	318182	333333	50000	50000	50000
Pen2	1.54545e+06	396396	315000	60000	50000
Pen 3	1000000	355856	50000	350000	168182
Pen 4	2.04545e+06	1.13636e+06	2.40909e+06	545455	636364
Pen 1-4	4.04545e+06	3.22727e+06	1.90909e+06	850000	100000
Shoe cover 1	2000000	636364	1950000	1.63636e+06	2000000
Shoe cover 2	1.5e+06	409091	1.22727e+06	550000	0
Shoe cover 3	850000	200000	650000	100000	1.54545e+06
Shoe cover 4	863636	100000	500000	100000	2.27273e+06
Shoe covers 1-4	909091	136364	650000	300000	2.22727e+06
Lab pool 1-22	2.31818e+06	1.27273e+06	1.31818e+06	727273	750000
Lab pool 23-42	2.27273e+06	2000000	909091	590909	636364
Lab pool 43-64	1.54545e+06	1050000	772727	327273	545455
Lab pool 65-84	3.54545e+06	2.77273e+06	1.86364e+06	1.13636e+06	818182
Lab 1-84	1.90909e+06	1.54545e+06	500000	250000	363636

## Sheet: CFU data_Sampling2
	McConkey
	Coliform CFU
Sample	Cont	Tetra	Amp	Sulfa	Erythro
Stable 1 pen 1	4500000	2.36364e+06	2.36364e+06	4000000	4000000
Stable 1 pen 2	2.13636e+06	1.13636e+06	1.31818e+06	909091	1.31818e+06
Stable 1 pen 3	1.04545e+06	550000	800000	727273	636364
Stable 1 pen 4	636364	204545	216216	227273	315315
Stable 2 pen 1	11000000	7000000	1000000	2000000	9500000
Stable 2 pen 2	3000000	5000000	2.09091e+06	1.95455e+06	1.72727e+06
Stable 2 pen 3			5000000
Stable 2 pen 4	6500000	2.54545e+06	25000	59090.9	5500000
Stable 3 pen 1	22000000	12500000	454545	24000000	22500000
Stable 3 pen 2	3000000	2.40909e+06	454545	5500000	1.63636e+06
Stable 3 pen 3	20000000	21000000	1.36364e+06	25000000	24000000
Stable 3 pen 4	454545	500000	121622	7000000	772727
Stable 5 pen 1	29000000		9000000
Stable 5 pen 2	6000000	7500000	5000000	5000000	8000000
Stable 5 pen 3	4000000	8500000	1.40909e+06	2.22727e+06
Stable 5 pen 4	22500000	24000000	17500000	30000000
Stable 6 pen 1	409091	409091	180180	545455	545455
Stable 6 pen 2	409091	104545	59090.9	100000	95454.5
Stable 6 pen 3	2.18182e+06	500000	1.63636e+06	2.31818e+06	1.13636e+06
Stable 6 pen 4	7000000	227273	400000	550000	172727
Stable 1 pen 1-4	18000000	12500000	1200000	11000000	15500000
Stable 2 pen 1-4			1.90909e+06	12500000	24000000
Stable 3 pen 1-4	2.45455e+06	1.13636e+06	1000000	1500000	1.13636e+06
Stable 5 pen 1-4			14500000		21000000
Stable 6 pen 1-4	1.09091e+06	454545	409091	863636	454545
Stable 1 shoe cover 1	10000000	8000000	1.95455e+06	8500000	6000000
Stable 1 shoe cover 2	7000000	5500000	1.04545e+06	7000000	4000000
Stable 2 shoe cover 1	4500000	7000000	650000	1.54545e+06	5500000
Stable 2 shoe cover 2	3000000	3500000	636364	545455	2.36364e+06
Stable 3 shoe cover 1	8500000	13500000	636364	9500000	11500000
Stable 3 shoe cover 2	5000000	7000000	2.40909e+06	6500000	9000000
Stable 5 shoe cover 1	4000000	6000000	4000000	3000000	5000000
Stable 5 shoe cover 2	5500000	1.36364e+06	1.31818e+06	1.36364e+06	2000000
Stable 6 shoe cover 1	6500000	2.68182e+06	5000000	2.22727e+06	2500000
Stable 6 shoe cover 2	2.22727e+06	1.95455e+06	1.5e+06	1.45455e+06	1500000
Stable 1 shoe cover 1+2	12000000	12000000	4000000	8000000	10000000
Stable 2 shoe cover 1+2	7000000	5000000	400000	909091	3500000
Stable 3 shoe cover 1+2	7500000	9000000	1.36364e+06	5500000	5000000
Stable 5 shoe cover 1+2	2000000	6000000	2.18182e+06	5500000	9000000
Stable 6 shoe cover 1+2	6500000	2500000	2.27273e+06	1.77273e+06	4500000
Slurry 1	13181.8	5000	7500	11363.6	11261.3
Slurry 2	11261.3	9545.45	7000	6000	7727.27
Slurry 3	11818.2	7727.27	5454.55	8636.36	12000
Slurry 1-3 pool	16500	9545.45	8636.36	6363.64	9545.45
pen 1-6 pool	19500000	14000000	4500000	12500000	15000000
shoe cover 1-6 pool	6500000	7500000	1.31818e+06	3500000	5500000
