# Supplementary material for: Sampling and Pooling Methods for Capturing Herd Level Antibiotic Resistance in Swine Feces using qPCR and CFU Approaches
Source: PLoS One. 2015 Jun 26;10(6):e0131672. doi: 10.1371/journal.pone.0131672 (PMC4483237; doi:10.1371/journal.pone.0131672)
Supplement: S4 Dataset — (XLSX) [file pone.0131672.s004.xlsx]

## Sheet: Ark1
p-values
CFU estimates		qPCR gene copy number estimates
No Ab. 0.1062		16S 1.306832e-01
Amp 0.0035		ermB 1.164219e-02
Erythro 0.1874		ermF 1.540827e-11
Sulpha 0.0653		sulI 4.373930e-01
Tetra 0.1470		sulII 4.458746e-01
		tet(A) 3.749077e-01
		tet(B) 3.173105e-01
		tet(C) 1.030052e-02
		tet(M) 7.707218e-01
		tet(O) 4.658326e-05
		tet(W) 2.310552e-03
No Ab= No antibiotics
